# Supplementary material for: A Comprehensive Equilibrium Analysis of Tartronate with Proton and Major Cations in Natural Fluids
Source: Molecules. 2025 Mar 27;30(7):1497. doi: 10.3390/molecules30071497 (PMC11990633; doi:10.3390/molecules30071497)
Supplement: Supplementary file 1 [file molecules-30-01497-s001.zip]

Archive with 2 entries (2 files):
- molecules.xlsx
- molecules-3525893-supplementary.pdf
