# Supplementary material for: A Comprehensive Equilibrium Analysis of Tartronate with Proton and Major Cations in Natural Fluids
Source: Molecules. 2025 Mar 27;30(7):1497. doi: 10.3390/molecules30071497 (PMC11990633; doi:10.3390/molecules30071497)
Supplement: Supplementary file 1 [file molecules-30-01497-s001.zip › molecules.xlsx]

## Sheet: Et4NI 288.15K
Measurements		1			2			3			4			5			6			7			8			9			10			11
Analytical concentrations	Units
CL (analytical concentration of trans-Aconitate)	mol dm-3	0.004085			0.005106			0.006041			0.004027			0.005034			0.006041			0.004027			0.005034			0.006041			0.002014			0.002517
CH (analytical concentration of proton)	mol dm-3	0.00817			0.010212			0.012082			0.008054			0.010068			0.012082			0.008054			0.010068			0.012082			0.01224			0.01119
[Et4NOH] (burette)	mol dm-3	-0.1007			-0.1007			-0.1007			-0.1007			-0.1007			-0.1007			-0.1007			-0.1007			-0.1007			-0.1007			-0.1007
Concentration of ions not partecipating to equilibria	mol dm-3	0.2			0.2			0.2			0.5			0.5			0.5			1			1			1			1.6			1.6
E0 (standard electrode potential)	mV	366.27			366.1			366.1			366.8			366.71			366.45			366.92			366.72			366.51			367.6			367.3
logKw		-14.161			-14.161			-14.161			-14.173			-14.173			-14.173			-14.232			-14.232			-14.232			-14.306			-14.306
V0 (initial volume) cm3	cm3	25			25			25			25			25			25			25			25			25
		V	mV		V	mV		V	mV		V	mV		V	mV		V	mV		V	mV		V	mV		V	mV		V	mV		V	mV
		0	220.8		0	225.8		0	226.9		0	221.4		0	226		0	229.3		0	221.4		0	225.3		0	228.8		0	250.2		0	245.1
		0.01	220.5		0.01	225.4		0.01	226.5		0.01	221.3		0.01	225.5		0.01	228.8		0.01	221		0.01	225		0.01	228.4		0.01	250.1		0.01	244.8
		0.055	219.2		0.055	224.2		0.055	225.4		0.055	219.8		0.055	224.3		0.055	227.8		0.055	219.6		0.055	223.7		0.055	227.3		0.055	249.5		0.055	244.1
		0.1	217.9		0.1	223		0.1	224.2		0.1	218.2		0.1	223.1		0.1	226.6		0.1	218.3		0.1	222.5		0.1	226.3		0.1	248.9		0.1	243.3
		0.145	216.5		0.145	221.7		0.145	222.9		0.145	216.7		0.145	221.9		0.145	225.6		0.145	216.8		0.145	221.3		0.145	225.3		0.145	248.3		0.145	242.5
		0.19	215.1		0.19	220.6		0.19	221.9		0.19	215.1		0.19	220.6		0.19	224.6		0.19	215.2		0.19	220		0.19	224.1		0.19	247.7		0.19	241.8
		0.235	213.6		0.235	219.3		0.235	220.6		0.235	213.3		0.235	219.3		0.235	223.5		0.235	213.5		0.235	218.8		0.235	223.1		0.235	247		0.235	241
		0.28	212		0.28	218		0.28	219.4		0.28	211.5		0.28	218		0.28	222.4		0.28	211.8		0.28	217.4		0.28	221.9		0.28	246.3		0.28	240.3
		0.325	210.4		0.325	216.7		0.325	218.2		0.325	209.6		0.325	216.7		0.325	221.3		0.325	210.1		0.325	216.1		0.325	220.8		0.325	245.6		0.325	239.4
		0.37	208.6		0.37	215.3		0.37	216.8		0.37	207.7		0.37	215.2		0.37	220.1		0.37	208.2		0.37	214.6		0.37	219.7		0.37	245		0.37	238.7
		0.415	206.8		0.415	213.8		0.415	215.5		0.415	205.7		0.415	213.8		0.415	218.9		0.415	206.2		0.415	213.2		0.415	218.4		0.415	244.3		0.415	237.9
		0.46	205		0.46	212.4		0.46	214.1		0.46	203.5		0.46	212.3		0.46	217.7		0.46	204.1		0.46	211.6		0.46	217.4		0.46	243.7		0.46	237
		0.505	203.2		0.505	210.9		0.505	212.7		0.505	201.2		0.505	210.6		0.505	216.4		0.505	201.9		0.505	210		0.505	216.2		0.505	243		0.505	236.1
		0.55	200.9		0.55	209.3		0.55	211.2		0.55	198.8		0.55	209		0.55	215		0.55	199.5		0.55	208.3		0.55	214.9		0.55	242.3		0.55	235.3
		0.595	198.6		0.595	207.6		0.595	209.6		0.595	196		0.595	207.2		0.595	213.7		0.595	196.8		0.595	206.6		0.595	213.5		0.595	241.6		0.595	234.5
		0.64	196		0.64	205.8		0.64	207.9		0.64	193.1		0.64	205.3		0.64	212.2		0.64	194		0.64	204.7		0.64	212.1		0.64	240.9		0.64	233.6
		0.685	193.3		0.685	203.9		0.685	206.2		0.685	190		0.685	203.3		0.685	210.7		0.685	191		0.685	202.7		0.685	210.7		0.685	240.1		0.685	232.6
		0.73	190.3		0.73	201.9		0.73	204.5		0.73	186.4		0.73	201.3		0.73	209.2		0.73	187.7		0.73	200.6		0.73	209.2		0.73	239.5		0.73	231.7
		0.775	187		0.775	199.8		0.775	202.5		0.775	182.6		0.775	199.1		0.775	207.6		0.775	184.2		0.775	198.4		0.775	207.6		0.775	238.7		0.775	230.8
		0.82	183.6		0.82	197.6		0.82	200.7		0.82	178.5		0.82	196.7		0.82	205.9		0.82	180.4		0.82	196		0.82	205.9		0.82	237.9		0.82	229.7
		0.865	179.7		0.865	195.2		0.865	198.4		0.865	174		0.865	194.2		0.865	204.2		0.865	176.2		0.865	193.5		0.865	204.2		0.865	237		0.865	228.7
		0.91	175.5		0.91	192.7		0.91	196.2		0.91	169.3		0.91	191.5		0.91	202.3		0.91	171.7		0.91	190.8		0.91	202.4		0.91	236.2		0.91	227.7
		0.955	171.1		0.955	189.9		0.955	193.7		0.955	164.3		0.955	188.7		0.955	200.3		0.955	167		0.955	187.9		0.955	200.4		0.955	235.3		0.955	226.5
		1	166.3		1	187		1	191.1		1	159.2		1	185.5		1	198.3		1	162.2		1	184.7		1	198.4		1	234.5		1	225.4
		1.045	161.4		1.045	183.8		1.045	188.3		1.045	154.2		1.045	182.2		1.045	196.1		1.045	157.1		1.045	181.4		1.045	196.3		1.045	233.6		1.045	224.2
		1.09	156.4		1.09	180.4		1.09	185.3		1.09	149.2		1.09	178.7		1.09	193.7		1.09	152.1		1.09	177.8		1.09	194.1		1.09	232.6		1.09	223.1
		1.135	151.5		1.135	176.8		1.135	182.1		1.135	144.3		1.135	174.9		1.135	191.3		1.135	147.3		1.135	174		1.135	191.6		1.135	231.7		1.135	221.6
		1.18	146.7		1.18	173		1.18	178.7		1.18	139.6		1.18	171		1.18	188.6		1.18	142.6		1.18	170.1		1.18	189.1		1.18	230.8		1.18	220.2
		1.225	142.1		1.225	169		1.225	175.1		1.225	135		1.225	166.9		1.225	185.8		1.225	138		1.225	166		1.225	186.4		1.225	229.7		1.225	218.8
		1.27	137.5		1.27	164.8		1.27	171.3		1.27	130.7		1.27	162.8		1.27	182.9		1.27	133.7		1.27	161.8		1.27	183.5		1.27	228.6		1.27	217.4
		1.315	133.2		1.315	160.6		1.315	167.3		1.315	126.2		1.315	158.6		1.315	179.8		1.315	129.3		1.315	157.6		1.315	180.5		1.315	227.6		1.315	215.8
		1.36	129		1.36	156.4		1.36	163.3		1.36	121.9		1.36	154.5		1.36	176.5		1.36	125.1		1.36	153.5		1.36	177.3		1.36	226.4		1.36	214.2
		1.405	124.9		1.405	152.2		1.405	159.2		1.405	117.6		1.405	150.4		1.405	173		1.405	121		1.405	149.4		1.405	174		1.405	225.3		1.405	212.7
		1.45	120.8		1.45	148.2		1.45	155.2		1.45	113.2		1.45	146.5		1.45	169.5		1.45	116.9		1.45	145.5		1.45	170.6		1.45	224.1		1.45	210.7
		1.495	116.8		1.495	144.3		1.495	151.3		1.495	108.8		1.495	142.7		1.495	165.9		1.495	112.6		1.495	141.6		1.495	166.9		1.495	222.8		1.495	208.8
		1.54	112.8		1.54	140.5		1.54	147.3		1.54	104.1		1.54	139		1.54	162.3		1.54	108.3		1.54	138		1.54	163.3		1.54	221.5		1.54	206.8
		1.585	108.7		1.585	136.8		1.585	143.6		1.585	99.2		1.585	135.4		1.585	158.7		1.585	103.9		1.585	134.4		1.585	159.8		1.585	220.1		1.585	204.5
		1.63	104.5		1.63	133.3		1.63	140		1.63	93.9		1.63	131.9		1.63	155.1		1.63	99.3		1.63	130.9		1.63	156.1		1.63	218.7		1.63	202.2
		1.675	100.1		1.675	129.8		1.675	136.5		1.675	88		1.675	128.5		1.675	151.7		1.675	94.3		1.675	127.5		1.675	152.6		1.675	217.2		1.675	199.6
		1.72	95.4		1.72	126.5		1.72	133.1		1.72	81.3		1.72	125.1		1.72	148.3		1.72	88.8		1.72	124.1		1.72	149.2		1.72	215.5		1.72	196.8
		1.765	90.4		1.765	123.2		1.765	129.9		1.765	73.2		1.765	121.8		1.765	145		1.765	82.7		1.765	120.7		1.765	145.8		1.765	213.8		1.765	193.7
		1.81	84.8		1.81	119.9		1.81	126.7		1.81	62.6		1.81	118.4		1.81	141.8		1.81	75.5		1.81	117.5		1.81	142.6		1.81	212		1.81	190.4
		1.855	78.5		1.855	116.6		1.855	123.5		1.855	46.5		1.855	115.1		1.855	138.7		1.855	66.5		1.855	114.1		1.855	139.5		1.855	210.2		1.855	186.6
		1.9	70.9		1.9	113.4		1.9	120.4		1.9	8.7		1.9	111.6		1.9	135.7		1.9	54.3		1.9	110.7		1.9	136.5		1.9	208.1		1.9	182.3
		1.945	61.2		1.945	110.1		1.945	117.3		1.945	-204.8		1.945	108.1		1.945	132.7		1.945	33		1.945	107.2		1.945	133.5		1.945	205.9		1.945	177.5
		1.99	47.3		1.99	106.8		1.99	114.2		1.99	-234.9		1.99	104.6		1.99	129.8		1.99	-123		1.99	103.7		1.99	130.7		1.99	203.5		1.99	172.1
		2.035	19.8		2.035	103.3		2.035	111.1		2.035	-248.6		2.035	100.8		2.035	127		2.035	-221.9		2.035	100		2.035	127.7		2.035	200.9		2.035	166.1
		2.08	-187.8		2.08	99.8		2.08	107.9		2.08	-257.8		2.08	96.9		2.08	124.1		2.08	-244		2.08	96		2.08	124.9		2.08	198.1		2.08	159.6
		2.125	-229.8		2.125	96.1		2.125	104.8		2.125	-264.3		2.125	92.6		2.125	121.4		2.125	-255.8		2.125	91.9		2.125	122.1		2.125	195		2.125	152.6
		2.17	-245.8		2.17	92.2		2.17	101.4		2.17	-269.5		2.17	88.1		2.17	118.6		2.17	-263.8		2.17	87.4		2.17	119.4		2.17	191.6		2.17	145.7
		2.215	-255.4		2.215	87.9		2.215	98		2.215	-273.8		2.215	83		2.215	115.8		2.215	-269.7		2.215	82.4		2.215	116.6		2.215	187.6		2.215	138.8
		2.26	-262.4		2.26	83.3		2.26	94.3					2.26	77.2		2.26	112.9		2.26	-274.8		2.26	76.7		2.26	113.8		2.26	183.2		2.26	132.1
		2.305	-267.8		2.305	78.2		2.305	90.5					2.305	70.4		2.305	110		2.305	-278.8		2.305	69.9		2.305	111		2.305	178.2		2.305	125.7
		2.35	-272.2		2.35	72.3		2.35	86.4					2.35	61.8		2.35	107.1					2.35	61.6		2.35	108.1		2.35	172.2		2.35	119.4
		2.395	-276		2.395	65.3		2.395	81.9					2.395	49.7		2.395	104.1					2.395	50.3		2.395	105.4		2.395	165.5		2.395	113
					2.44	56.3		2.44	76.9					2.44	28.8		2.44	101					2.44	31.5		2.44	102.2		2.44	158		2.44	106.6
					2.485	43.6		2.485	71.1					2.485	-132.8		2.485	97.7					2.485	-39.6		2.485	99.1		2.485	150		2.485	99.8
					2.53	20.1		2.53	64.2					2.53	-222.3		2.53	94.2					2.53	-216.3		2.53	95.8		2.53	141.9		2.53	92.4
					2.575	-171.6		2.575	55.6					2.575	-241.8		2.575	90.6					2.575	-240.7		2.575	92.3		2.575	133.9		2.575	83.9
					2.62	-226.7		2.62	43.2					2.62	-253.2		2.62	86.6					2.62	-253.2		2.62	88.6		2.62	126.1		2.62	73.6
					2.665	-243.9		2.665	21					2.665	-260.7		2.665	82.4					2.665	-262.1		2.665	84.6		2.665	118.4		2.665	59.2
					2.71	-254		2.71	-162.4					2.71	-266.8		2.71	77.5					2.71	-268.7		2.71	80.3		2.71	110.6		2.71	32.5
					2.755	-261.3		2.755	-224.8					2.755	-271.5		2.755	71.9					2.755	-273.6		2.755	75.4		2.755	102.5		2.755	-173.8
					2.8	-267		2.8	-243					2.8	-275.4		2.8	65.2					2.8	-277.7		2.8	69.6		2.8	93.7		2.8	-231.9
					2.845	-271.5		2.845	-253.4					2.845	-278.9		2.845	56.9					2.845	-281.2		2.845	62.8		2.845	83.2		2.845	-250.4
					2.89	-275.3		2.89	-260.8					2.89	-281.6		2.89	45.2					2.89	-284.4		2.89	54		2.89	69.7		2.89	-261.2
					2.935	-278.6		2.935	-266.4					2.935	-284.9		2.935	25.6					2.935	-287.2		2.935	41.3		2.935	47.1		2.935	-268.8
					2.98	-281.5		2.98	-271.1					2.98	-286.8		2.98	-86.8					2.98	-289.6		2.98	18.2		2.98	-93.7		2.98	-274.6
					3.025	-284.1		3.025	-274.9					3.025	-289		3.025	-218.5					3.025	-291.8		3.025	-166.3		3.025	-225.9		3.025	-279.4
					3.07	-286.5		3.07	-278.2					3.07	-291		3.07	-239.5					3.07	-293.9		3.07	-226.3		3.07	-247.2		3.07	-283.4
					3.115	-288.5		3.115	-281.2					3.115	-292.8		3.115	-251.1					3.115	-295.8		3.115	-245.8		3.115	-259.1		3.115	-286.7
					3.16	-290.5		3.16	-283.8					3.16	-293.8		3.16	-259					3.16	-297.5		3.16	-256.7		3.16	-267		3.16	-289.7
					3.205	-292.3		3.205	-286.2					3.205	-296		3.205	-265					3.205	-299.1		3.205	-264.3		3.205	-273		3.205	-292.3
					3.25	-294		3.25	-288.4					3.25	-297.5		3.25	-269.9					3.25	-300.6		3.25	-269.9		3.25	-277.7		3.25	-294.7
					3.295	-295.6		3.295	-290.3					3.295	-298.9		3.295	-274					3.295	-302.1		3.295	-274.7		3.295	-282.1		3.295	-296.8
					3.34	-297.1		3.34	-292.1					3.34	-300.3		3.34	-277.5					3.34	-303.4		3.34	-278.6		3.34	-285.6		3.34	-298.9
					3.385	-298.4		3.385	-293.8					3.385	-301.5		3.385	-280.6					3.385	-304.7		3.385	-281.9		3.385	-288.6		3.385	-300.7
					3.43	-299.7		3.43	-295.4					3.43	-302.7		3.43	-283.2					3.43	-305.9		3.43	-284.8		3.43	-291.3		3.43	-302.4
					3.475	-301		3.475	-296.8					3.475	-303.9		3.475	-285.6					3.475	-307		3.475	-287.4		3.475	-293.8		3.475	-304
					3.52	-302.2		3.52	-298.2					3.52	-304.9		3.52	-287.8					3.52	-308.1		3.52	-289.8		3.52	-296		3.52	-305.5
					3.565	-303.3		3.565	-299.5					3.565	-305.9		3.565	-289.8					3.565	-309.1		3.565	-291.9		3.565	-298		3.565	-306.9
					3.61	-304.3		3.61	-300.7					3.61	-306.9		3.61	-291.7					3.61	-310.1		3.61	-293.9		3.61	-299.9		3.61	-308.2
					3.655	-305.3		3.655	-301.9					3.655	-307.8		3.655	-293.4					3.655	-311		3.655	-295.8		3.655	-301.6		3.655	-309.4
					3.7	-306.3		3.7	-303.1					3.7	-308.7		3.7	-295					3.7	-312		3.7	-297.5		3.7	-303.2		3.7	-310.6
					3.745	-307.3		3.745	-304.1					3.745	-309.6		3.745	-296.5					3.745	-312.8		3.745	-299.1		3.745	-304.7		3.745	-311.7
					3.79	-308.2		3.79	-305.2					3.79	-310.5		3.79	-297.9					3.79	-313.7		3.79	-300.5		3.79	-306.1		3.79	-312.8
					3.835	-309.1		3.835	-306.2					3.835	-311.3		3.835	-299.3					3.835	-314.5		3.835	-301.9		3.835	-307.5		3.835	-313.8
					3.88	-309.9		3.88	-307.1					3.88	-312.1		3.88	-300.5					3.88	-315.3		3.88	-303.1		3.88	-308.7		3.88	-314.8
					3.925	-310.7		3.925	-308					3.925	-312.8								3.925	-316					3.925	-309.9		3.925	-315.7
					3.97	-311.5		3.97	-308.9					3.97	-313.5								3.97	-316.7					3.97	-311		3.97	-316.6
					4	-312		4	-309.4					4	-314								4	-317.2					4	-311.8		4	-317.2

## Sheet: Et4NI 298.15K
Measurements		1			2			3			4			5			6			7			8			9			10
Analytical concentrations	Units
CL (analytical concentration of trans-Aconitate)	mol dm-3	0.004011			0.005014			0.006017			0.004011			0.005014			0.004053			0.005006			0.006079			0.002026			0.002533
CH (analytical concentration of proton)	mol dm-3	0.008022			0.010028			0.012034			0.008022			0.010028			0.008106			0.010012			0.012158			0.01226			0.01327
[Et4NOH] (burette)	mol dm-3	-0.1007			-0.1007			-0.1007			-0.1007			-0.1007			-0.1007			-0.1007			-0.1007			-0.1007			-0.1007
Concentration of ions not partecipating to equilibria	mol dm-3	0.2			0.2			0.2			0.5			0.5			0.9998			0.9998			0.9998			1.6079			1.6079
E0 (standard electrode potential)	mV	379.55			379.6			379.54			379.32			379.18			382.65			382.65			382.92			383.04			383.07
logKw		-13.833			-13.833			-13.833			-13.841			-13.841			-14.022			-14.022			-14.022			-14.022			-14.022
V0 (initial volume) cm3	cm3	25			25			25			25			25			25			25			25			25			25
		V	mV		V	mV		V	mV		V	mV		V	mV		V	mV		V	mV		V	mV		V	mV		V	mV
		0	227.3		0	232.3		0	236		0	228.3		0	231.9		0	227.6		0	231.9		0	235.5		0	257.9		0	258.7
		0.01	227.2		0.01	232.1		0.01	235.8		0.01	228.1		0.01	231.8		0.01	227.4		0.01	231.7		0.01	235.4		0.01	257.9		0.01	258.6
		0.055	225.9		0.055	231.1		0.055	234.9		0.055	226.9		0.055	230.8		0.055	226.2		0.055	230.6		0.055	234.4		0.055	257.4		0.055	258.1
		0.1	224.6		0.1	230		0.1	233.9		0.1	225.5		0.1	229.7		0.1	224.8		0.1	229.5		0.1	233.5		0.1	256.9		0.1	257.6
		0.145	223.1		0.145	228.8		0.145	232.9		0.145	224		0.145	228.5		0.145	223.3		0.145	228.3		0.145	232.5		0.145	256.3		0.145	257.1
		0.19	221.6		0.19	227.6		0.19	231.9		0.19	222.5		0.19	227.3		0.19	221.7		0.19	227.1		0.19	231.5		0.19	255.7		0.19	256.5
		0.235	220		0.235	226.4		0.235	230.9		0.235	220.9		0.235	226.1		0.235	220.1		0.235	225.8		0.235	230.5		0.235	255.1		0.235	256
		0.28	218.4		0.28	225		0.28	229.8		0.28	219.2		0.28	224.8		0.28	218.4		0.28	224.4		0.28	229.4		0.28	254.5		0.28	255.4
		0.325	216.6		0.325	223.7		0.325	228.7		0.325	217.4		0.325	223.4		0.325	216.6		0.325	223		0.325	228.3		0.325	253.9		0.325	254.8
		0.37	214.7		0.37	222.3		0.37	227.5		0.37	215.5		0.37	222		0.37	214.6		0.37	221.5		0.37	227.2		0.37	253.4		0.37	254.2
		0.415	212.7		0.415	220.8		0.415	226.3		0.415	213.5		0.415	220.5		0.415	212.6		0.415	220		0.415	226		0.415	252.7		0.415	253.6
		0.46	210.5		0.46	219.2		0.46	225		0.46	211.4		0.46	219		0.46	210.4		0.46	218.4		0.46	224.7		0.46	252		0.46	252.9
		0.505	208.2		0.505	217.6		0.505	223.7		0.505	209.1		0.505	217.9		0.505	208		0.505	216.7		0.505	223.4		0.505	251.3		0.505	252.3
		0.55	205.7		0.55	215.9		0.55	222.4		0.55	206.7		0.55	216.2		0.55	205.5		0.55	215		0.55	222		0.55	250.6		0.55	251.6
		0.595	203		0.595	214		0.595	221		0.595	204		0.595	214.5		0.595	202.8		0.595	213.1		0.595	220.6		0.595	249.9		0.595	250.9
		0.64	200		0.64	212.1		0.64	219.5		0.64	201.2		0.64	212.6		0.64	199.8		0.64	211.2		0.64	219.1		0.64	249.2		0.64	250.3
		0.685	196.9		0.685	210.1		0.685	217.9		0.685	198.1		0.685	210.6		0.685	196.6		0.685	208.9		0.685	217.5		0.685	248.4		0.685	249.6
		0.73	193.4		0.73	207.9		0.73	216.3		0.73	194.7		0.73	208.5		0.73	193.1		0.73	206.8		0.73	215.9		0.73	247.7		0.73	248.9
		0.775	189.5		0.775	205.6		0.775	214.6		0.775	191		0.775	206.3		0.775	189.3		0.775	204.6		0.775	214.2		0.775	246.9		0.775	248.1
		0.82	185.3		0.82	203.1		0.82	212.9		0.82	187		0.82	203.9		0.82	185.1		0.82	201.8		0.82	212.5		0.82	246.1		0.82	247.3
		0.865	180.8		0.865	200.5		0.865	211		0.865	182.7		0.865	201.3		0.865	180.6		0.865	199.2		0.865	210.6		0.865	245.2		0.865	246.6
		0.91	176		0.91	197.6		0.91	209		0.91	178.1		0.91	198.5		0.91	175.7		0.91	196.1		0.91	208.6		0.91	244.5		0.91	245.8
		0.955	170.8		0.955	194.6		0.955	207		0.955	173.2		0.955	195.6		0.955	170.7		0.955	192.9		0.955	206.5		0.955	243.6		0.955	244.9
		1	165.5		1	191.2		1	204.7		1	168.1		1	192.4		1	165.4		1	189.5		1	204.2		1	242.6		1	244.1
		1.045	160.3		1.045	187.6		1.045	202.4		1.045	163		1.045	189		1.045	160.2		1.045	185.8		1.045	201.9		1.045	241.7		1.045	243.2
		1.09	155		1.09	183.8		1.09	199.9		1.09	157.9		1.09	185.3		1.09	155		1.09	181.9		1.09	199.3		1.09	240.7		1.09	242.3
		1.135	149.9		1.135	179.8		1.135	197.3		1.135	152.9		1.135	181.5		1.135	150		1.135	177.8		1.135	196.7		1.135	239.6		1.135	241.4
		1.18	145		1.18	175.6		1.18	194.5		1.18	148.1		1.18	177.4		1.18	145.2		1.18	173.8		1.18	193.8		1.18	238.6		1.18	240.5
		1.225	140.3		1.225	171.2		1.225	191.5		1.225	143.4		1.225	173.2		1.225	140.4		1.225	169.4		1.225	190.8		1.225	237.6		1.225	239.5
		1.27	135.7		1.27	166.8		1.27	188.3		1.27	138.8		1.27	168.9		1.27	135.8		1.27	164.7		1.27	187.6		1.27	236.5		1.27	238.5
		1.315	131.1		1.315	162.4		1.315	184.9		1.315	134.4		1.315	164.5		1.315	131.3		1.315	160.2		1.315	184.2		1.315	235.3		1.315	237.5
		1.36	126.7		1.36	158		1.36	181.4		1.36	130		1.36	160.3		1.36	126.9		1.36	156.1		1.36	180.6		1.36	234.1		1.36	236.4
		1.405	122.3		1.405	153.8		1.405	177.7		1.405	125.7		1.405	156		1.405	122.4		1.405	152		1.405	177		1.405	232.8		1.405	235.3
		1.45	117.8		1.45	149.7		1.45	173.8		1.45	121.3		1.45	152		1.45	118		1.45	148.2		1.45	173.2		1.45	231.6		1.45	234.1
		1.495	113.3		1.495	145.7		1.495	170		1.495	116.9		1.495	148		1.495	113.5		1.495	143.8		1.495	169.4		1.495	230.3		1.495	233
		1.54	108.6		1.54	141.9		1.54	166.1		1.54	112.4		1.54	144.2		1.54	108.8		1.54	140.1		1.54	165.5		1.54	228.8		1.54	231.8
		1.585	103.7		1.585	138.1		1.585	162.3		1.585	107.6		1.585	140.4		1.585	103.8		1.585	136.3		1.585	161.8		1.585	227.3		1.585	230.5
		1.63	98.3		1.63	134.4		1.63	158.5		1.63	102.6		1.63	136.8		1.63	98.5		1.63	132.7		1.63	158.1		1.63	225.8		1.63	229.1
		1.675	92.6		1.675	130.8		1.675	154.9		1.675	97.1		1.675	133.2		1.675	92.7		1.675	129.2		1.675	154.5		1.675	224.2		1.675	227.7
		1.72	86		1.72	127.3		1.72	151.3		1.72	91.1		1.72	129.6		1.72	86.2		1.72	125.6		1.72	151		1.72	222.4		1.72	226.3
		1.765	78.4		1.765	123.8		1.765	147.8		1.765	84.4		1.765	126.2		1.765	78.4		1.765	121.8		1.765	147.5		1.765	220.6		1.765	224.8
		1.81	68.7		1.81	120.2		1.81	144.5		1.81	76		1.81	122.7		1.81	68.6		1.81	118.2		1.81	144.3		1.81	218.5		1.81	223.1
		1.855	55.2		1.855	116.7		1.855	141.3		1.855	65		1.855	119.1		1.855	54.8		1.855	114.7		1.855	141		1.855	216.5		1.855	221.4
		1.9	30.7		1.9	113.1		1.9	138.1		1.9	48.8		1.9	115.5		1.9	27.9		1.9	110.8		1.9	137.9		1.9	214.4		1.9	219.7
		1.945	-164.2		1.945	109.4		1.945	135		1.945	10		1.945	111.9		1.945	-186.5		1.945	107.1		1.945	134.8		1.945	212		1.945	217.8
		1.99	-216		1.99	105.6		1.99	132		1.99	-199.5		1.99	108.1		1.99	-226		1.99	103.1		1.99	131.8		1.99	209.2		1.99	215.8
		2.035	-233.5		2.035	101.5		2.035	129		2.035	-226.6		2.035	104.1		2.035	-241.7		2.035	98.6		2.035	128.8		2.035	206.4		2.035	213.6
		2.08	-243.7		2.08	97.3		2.08	126		2.08	-239.7		2.08	100		2.08	-251.4		2.08	94.1		2.08	125.9		2.08	203.1		2.08	211.2
		2.125	-251.1		2.125	92.7		2.125	123		2.125	-248.5		2.125	95.4		2.125	-258.5		2.125	89		2.125	122.8		2.125	199.5		2.125	208.7
		2.17	-256.7		2.17	87.6		2.17	120.1		2.17	-255		2.17	90.5		2.17	-264		2.17	83.2		2.17	119.9		2.17	195.6		2.17	205.9
		2.215	-261.3		2.215	81.9		2.215	117.2		2.215	-260.1		2.215	85		2.215	-268.5		2.215	76.6		2.215	116.9		2.215	191		2.215	203
		2.26	-265.2		2.26	75.3		2.26	114.1		2.26	-264.4		2.26	78.7		2.26	-272.3		2.26	68.5		2.26	113.8		2.26	185.6		2.26	199.7
					2.305	67.2		2.305	111.1					2.305	71					2.305	57.7		2.305	110.7		2.305	180.1		2.305	196
					2.35	56.4		2.35	107.9					2.35	61.2					2.35	40.9		2.35	107.5		2.35	173		2.35	192.1
					2.395	39.6		2.395	104.8					2.395	46.9					2.395	-3.6		2.395	104.1		2.395	165.3		2.395	187.4
					2.44	-4.1		2.44	101.3					2.44	19.5					2.44	-208.7		2.44	100.6		2.44	157.2		2.44	182.3
					2.485	-201.4		2.485	97.8					2.485	-173.3					2.485	-232.8		2.485	97		2.485	148.2		2.485	176.4
					2.53	-226.2		2.53	94					2.53	-217.3					2.53	-245.4		2.53	93		2.53	139.7		2.53	170
					2.575	-239		2.575	89.9					2.575	-233.8					2.575	-253.8		2.575	88.7		2.575	131.3		2.575	163
					2.62	-247.5		2.62	85.4					2.62	-244.2					2.62	-260.2		2.62	84		2.62	123.4		2.62	155.7
					2.665	-253.9		2.665	80.4					2.665	-251.4					2.665	-265.3		2.665	78.9		2.665	114.7		2.665	148.5
					2.71	-259		2.71	74.7					2.71	-256.9					2.71	-269.5		2.71	72.5		2.71	106.1		2.71	141.4
					2.755	-263.2		2.755	67.9					2.755	-261.7								2.755	64.4		2.755	95.5		2.755	134.5
					2.8	-266.8		2.8	59.4					2.8	-265.4								2.8	54.8		2.8	84.6		2.8	127.7
					2.845	-270		2.845	47.7					2.845	-268.7								2.845	39		2.845	68.9		2.845	121.1
					2.89	-272.8		2.89	27.9					2.89	-271.6								2.89	3.2		2.89	34.1		2.89	114.2
					2.935	-275.3		2.935	-81.5					2.935	-274.4								2.935	-192.4		2.935	-180.2		2.935	107.3
					2.98	-277.6		2.98	-210.6					2.98	-276.9								2.98	-225.6		2.98	-222.7		2.98	99.8
					3.025	-279.8		3.025	-230.1					3.025	-279								3.025	-241		3.025	-240.9		3.025	91.3
					3.07	-281.7		3.07	-241.3					3.07	-281.1								3.07	-250.5		3.07	-252		3.07	81.2
					3.115	-283.5		3.115	-249.1					3.115	-283								3.115	-257.1		3.115	-259.5		3.115	67.7
					3.16	-285.2		3.16	-255.2					3.16	-284.7								3.16	-262.8		3.16	-265.5		3.16	45.6
					3.205	-286.7		3.205	-260					3.205	-286.3								3.205	-267.2		3.205	-270.3		3.205	-110.5
					3.25	-288.2		3.25	-264.1					3.25	-287.8								3.25	-271		3.25	-274.8		3.25	-218
					3.295	-289.6		3.295	-267.5					3.295	-289.3								3.295	-274.2		3.295	-278.1		3.295	-238.2
					3.34	-290.9		3.34	-270.6					3.34	-290.7								3.34	-277.1		3.34	-281.2		3.34	-249.8
					3.385	-292.2		3.385	-273.4					3.385	-292								3.385	-279.8		3.385	-283.8		3.385	-257.8
					3.43	-293.4		3.43	-275.8					3.43	-293.3								3.43	-282.1		3.43	-286.3		3.43	-264.1
					3.475	-294.5		3.475	-278.1					3.475	-294.5								3.475	-284.3		3.475	-288.6		3.475	-269.1
					3.52	-295.5		3.52	-280.2					3.52	-295.6								3.52	-286.3		3.52	-290.6		3.52	-273.4
					3.565	-296.6		3.565	-282.1					3.565	-296.7								3.565	-288.2		3.565	-292.6		3.565	-277
					3.61	-297.6		3.61	-283.8					3.61	-297.7								3.61	-289.9		3.61	-294.2		3.61	-280.2
					3.655	-298.5		3.655	-285.5					3.655	-298.7								3.655	-291.4		3.655	-295.9		3.655	-283
					3.7	-299.4		3.7	-287					3.7	-299.7								3.7	-292.9		3.7	-297.6		3.7	-285.6
					3.745	-300.3		3.745	-288.5					3.745	-300.6								3.745	-294.3		3.745	-299		3.745	-287.9
					3.79	-301.2		3.79	-289.9					3.79	-301.4								3.79	-295.6		3.79	-301.1		3.79	-290
					3.835	-302		3.835	-291.1					3.835	-302.2								3.835	-296.9		3.835	-301.7		3.835	-292
					3.88	-302.8		3.88	-292.4					3.88	-303								3.88	-298.1		3.88	-302.9		3.88	-293.8
					3.925	-303.5		3.925	-293.5					3.925	-303.7								3.925	-299.2		3.925	-304.1		3.925	-295.5
					3.97	-304.3		3.97	-294.6					3.97	-304.5								3.97	-300.3		3.97	-305.1		3.97	-297
					4	-304.7		4	-295.3					4	-305								4	-301		4	-305.9		4	-298

## Sheet: Et4NI 310.15 K
Measurements		1			2			3			4			5			6			7			8			9			10			11			12
Analytical concentrations	Units
CL (analytical concentration of trans-Aconitate)	mol dm-3	0.004053			0.005066			0.006079			0.004032			0.00506			0.006048			0.004032			0.00504			0.006048			0.002016			0.00252			0.003024
CH (analytical concentration of proton)	mol dm-3	0.008106			0.010132			0.012158			0.008064			0.01012			0.012096			0.008064			0.01008			0.012096			0.01224			0.01109			0.01008
[Et4NOH] (burette)	mol dm-3	-0.09039			-0.09039			-0.09039			-0.09039			-0.09039			-0.09039			-0.09039			-0.09039			-0.09039			-0.09039			-0.09039			-0.09039
Concentration of ions not partecipating to equilibria	mol dm-3	0.2			0.2			0.2			0.4999			0.4999			0.4999			0.9999			0.9999			0.9999			1.608			1.606			1.5839
E0 (standard electrode potential)	mV	379.55			397.74			398.19			398.41			398.41			388.54			388.92			388.2			388.2			398.65			398.89			398.89
logKw		-13.566			-13.566			-13.566			-13.6			-13.6			-13.6			-13.662			-13.662			-13.662			-13.742			-13.742			-13.742
V0 (initial volume) cm3	cm3	25			25			25			25			25			25			25			25			25			25			25			25
		V	mV		V	mV		V	mV		V	mV		V	mV		V	mV		V	mV		V	mV		V	mV		V	mV		V	mV		V	mV
		0	236.8		0	241.6		0	245.4		0	236.7		0	241.1		0	243.9		0	228.5		0	233.1		0	235.9		0	268		0	262.7		0	255.7
		0.01	236.7		0.01	241.4		0.01	245.2		0.01	236.5		0.01	240.9		0.01	243.9		0.01	228.3		0.01	232.9		0.01	235.7		0.01	268.2		0.01	262.6		0.01	255.5
		0.055	235.4		0.055	240.7		0.055	244.4		0.055	235.2		0.055	239.8		0.055	243		0.055	227		0.055	231.8		0.055	234.9		0.055	267.7		0.055	262		0.055	254.8
		0.1	234.1		0.1	239.6		0.1	243.4		0.1	233.8		0.1	238.7		0.1	242.1		0.1	225.6		0.1	230.7		0.1	234		0.1	267.2		0.1	261.4		0.1	254
		0.145	232.7		0.145	238.5		0.145	242.5		0.145	232.2		0.145	237.5		0.145	241.1		0.145	224.2		0.145	229.5		0.145	233		0.145	266.7		0.145	260.7		0.145	253.1
		0.19	231.2		0.19	237.3		0.19	241.5		0.19	230.6		0.19	236.2		0.19	240.1		0.19	222.7		0.19	228.3		0.19	232		0.19	266.1		0.19	260		0.19	252.2
		0.235	229.7		0.235	236		0.235	240.5		0.235	228.9		0.235	234.9		0.235	239.1		0.235	221.1		0.235	227.1		0.235	230.9		0.235	265.5		0.235	259.5		0.235	251.3
		0.28	228.1		0.28	234.6		0.28	239.4		0.28	227.1		0.28	233.6		0.28	238		0.28	219.4		0.28	225.7		0.28	229.8		0.28	265		0.28	258.9		0.28	250.4
		0.325	226.3		0.325	233.2		0.325	238.3		0.325	225.2		0.325	232.1		0.325	236.8		0.325	217.6		0.325	224.4		0.325	228.7		0.325	264.4		0.325	258.1		0.325	249.4
		0.37	224.5		0.37	231.7		0.37	237.2		0.37	223.2		0.37	230.6		0.37	235.6		0.37	215.6		0.37	222.9		0.37	227.6		0.37	263.8		0.37	257.4		0.37	248.4
		0.415	222.6		0.415	230.1		0.415	236		0.415	221		0.415	229.1		0.415	234.4		0.415	213.6		0.415	221.4		0.415	226.3		0.415	263.1		0.415	256.6		0.415	247.4
		0.46	220.5		0.46	228.5		0.46	234.8		0.46	218.7		0.46	227.4		0.46	233		0.46	211.5		0.46	219.9		0.46	225.1		0.46	262.5		0.46	255.7		0.46	246.3
		0.505	218.2		0.505	226.8		0.505	233.6		0.505	216.1		0.505	225.7		0.505	231.6		0.505	209.2		0.505	218.2		0.505	223.8		0.505	261.8		0.505	254.9		0.505	245.2
		0.55	215.8		0.55	225		0.55	232.5		0.55	213.5		0.55	223.8		0.55	230.2		0.55	206.7		0.55	216.5		0.55	222.5		0.55	261.1		0.55	254.1		0.55	244.1
		0.595	213.2		0.595	223		0.595	231.2		0.595	210.5		0.595	221.9		0.595	228.6		0.595	204.1		0.595	214.7		0.595	221.1		0.595	260.4		0.595	253.2		0.595	242.9
		0.64	210.4		0.64	221.1		0.64	229.7		0.64	207.3		0.64	219.8		0.64	227		0.64	201.2		0.64	212.7		0.64	219.6		0.64	259.7		0.64	252.2		0.64	241.6
		0.685	207.3		0.685	218.9		0.685	228.2		0.685	203.9		0.685	217.6		0.685	225.3		0.685	198		0.685	210.7		0.685	218.1		0.685	259		0.685	251.3		0.685	240.3
		0.73	204		0.73	216.7		0.73	226.6		0.73	200		0.73	215.2		0.73	223.5		0.73	194.6		0.73	208.5		0.73	216.5		0.73	258.2		0.73	250.2		0.73	239
		0.775	200.4		0.775	214.2		0.775	224.9		0.775	195.8		0.775	212.7		0.775	221.5		0.775	191		0.775	206.2		0.775	214.9		0.775	257.4		0.775	249.2		0.775	237.6
		0.82	196.4		0.82	211.6		0.82	223.2		0.82	191.3		0.82	210		0.82	219.6		0.82	186.9		0.82	203.7		0.82	213.1		0.82	256.6		0.82	248.1		0.82	236.1
		0.865	192.1		0.865	208.8		0.865	221.3		0.865	186.4		0.865	207		0.865	217.5		0.865	182.5		0.865	201.1		0.865	211.3		0.865	255.8		0.865	247		0.865	234.6
		0.91	187.4		0.91	205.8		0.91	219.4		0.91	181.2		0.91	203.9		0.91	215.5		0.91	177.9		0.91	198.3		0.91	209.4		0.91	254.9		0.91	245.9		0.91	232.9
		0.955	182.4		0.955	202.6		0.955	217.3		0.955	175.8		0.955	200.5		0.955	213.2		0.955	172.9		0.955	195.3		0.955	207.4		0.955	254.1		0.955	244.7		0.955	231.2
		1	177.2		1	199.2		1	215.1		1	170.2		1	196.8		1	210.9		1	167.9		1	192		1	205.2		1	253.2		1	243.4		1	229.4
		1.045	171.8		1.045	195.4		1.045	212.8		1.045	164.7		1.045	192.9		1.045	208.3		1.045	162.7		1.045	188.5		1.045	203		1.045	252.3		1.045	242.3		1.045	227.5
		1.09	166.5		1.09	191.4		1.09	210.4		1.09	159.4		1.09	188.7		1.09	205.6		1.09	157.6		1.09	184.8		1.09	200.6		1.09	251.3		1.09	240.8		1.09	225.5
		1.135	161.2		1.135	187.2		1.135	207.8		1.135	154.2		1.135	184.4		1.135	202.8		1.135	152.6		1.135	180.9		1.135	198		1.135	250.3		1.135	239.4		1.135	223.3
		1.18	156		1.18	182.8		1.18	205		1.18	149.1		1.18	179.9		1.18	199.8		1.18	147.8		1.18	176.8		1.18	195.3		1.18	249.3		1.18	238		1.18	221
		1.225	151.1		1.225	178.2		1.225	202.1		1.225	144.2		1.225	175.3		1.225	196.6		1.225	143.1		1.225	172.5		1.225	192.5		1.225	248.2		1.225	236.5		1.225	218.5
		1.27	146.3		1.27	173.4		1.27	199		1.27	139.4		1.27	170.6		1.27	193.7		1.27	138.5		1.27	168.2		1.27	189.4		1.27	247.1		1.27	234.9		1.27	215.8
		1.315	141.6		1.315	168.9		1.315	195.6		1.315	134.7		1.315	166.1		1.315	190.3		1.315	134.1		1.315	163.9		1.315	186.2		1.315	246		1.315	233.2		1.315	212.9
		1.36	137.1		1.36	164.3		1.36	192.1		1.36	130		1.36	161.5		1.36	186.5		1.36	129.7		1.36	159.6		1.36	182.8		1.36	244.8		1.36	231.5		1.36	209.7
		1.405	132.6		1.405	159.8		1.405	188.4		1.405	125.2		1.405	157.2		1.405	182.7		1.405	125.4		1.405	155.5		1.405	179.3		1.405	243.6		1.405	229.6		1.405	206.3
		1.45	128.1		1.45	155.5		1.45	184.5		1.45	120.5		1.45	153		1.45	178.6		1.45	121.1		1.45	151.4		1.45	175.7		1.45	242.3		1.45	227.6		1.45	202.4
		1.495	123.7		1.495	151.3		1.495	180.6		1.495	115.5		1.495	148.9		1.495	174.7		1.495	116.7		1.495	147.4		1.495	172		1.495	240.9		1.495	225.5		1.495	198.1
		1.54	119.1		1.54	147.3		1.54	176.6		1.54	110.3		1.54	144.9		1.54	170.7		1.54	112.2		1.54	143.6		1.54	168.2		1.54	239.5		1.54	223.2		1.54	193.2
		1.585	114.5		1.585	143.4		1.585	172.6		1.585	104.7		1.585	141.1		1.585	166.7		1.585	107.6		1.585	139.8		1.585	164.5		1.585	238		1.585	220.8		1.585	187.9
		1.63	109.6		1.63	139.6		1.63	168.7		1.63	98.6		1.63	137.3		1.63	162.9		1.63	102.6		1.63	136.2		1.63	160.8		1.63	236.5		1.63	218.2		1.63	182
		1.675	104.4		1.675	135.8		1.675	164.8		1.675	91.7		1.675	133.5		1.675	159.1		1.675	97.4		1.675	132.7		1.675	157.2		1.675	234.8		1.675	215.3		1.675	175.7
		1.72	98.8		1.72	132.1		1.72	161		1.72	83.5		1.72	129.7		1.72	155.5		1.72	91.6		1.72	129.2		1.72	153.7		1.72	233.2		1.72	212.2		1.72	169
		1.765	92.7		1.765	128.4		1.765	157.4		1.765	73.2		1.765	125.9		1.765	151.8		1.765	84.9		1.765	125.7		1.765	150.3		1.765	231.4		1.765	208.9		1.765	162.2
		1.81	85.5		1.81	124.8		1.81	153.8		1.81	58.6		1.81	122.1		1.81	148.5		1.81	77.1		1.81	122.3		1.81	147		1.81	229.4		1.81	205.1		1.81	155.6
		1.855	76.8		1.855	121		1.855	150.4		1.855	30.8		1.855	118.2		1.855	145		1.855	67.2		1.855	118.7		1.855	143.8		1.855	227.3		1.855	200.9		1.855	149.1
		1.9	65.6		1.9	117.3		1.9	147.2		1.9	-168.9		1.9	114.2		1.9	141.7		1.9	53.1		1.9	115.2		1.9	140.6		1.9	225.1		1.9	196		1.9	143
		1.945	48.6		1.945	113.4		1.945	143.8		1.945	-208.3		1.945	110.1		1.945	138.4		1.945	26.2		1.945	111.6		1.945	137.6		1.945	222.8		1.945	190.7		1.945	136.9
		1.99	8.8		1.99	109.2		1.99	140.7		1.99	-224.1		1.99	105.6		1.99	135.3		1.99	-177.9		1.99	108.1		1.99	134.6		1.99	220.3		1.99	184.7		1.99	131.1
		2.035	-183.7		2.035	105		2.035	137.5		2.035	-234		2.035	100.8		2.035	132.2		2.035	-221.1		2.035	104		2.035	131.6		2.035	217.6		2.035	177.9		2.035	125.2
		2.08	-211.6		2.08	100.5		2.08	134.5		2.08	-241.1		2.08	95.7		2.08	129.1		2.08	-237.6		2.08	99.8		2.08	128.7		2.08	214.5		2.08	170.7		2.08	119.3
		2.125	-225.3		2.125	95.6		2.125	131.4		2.125	-246.8		2.125	90		2.125	126		2.125	-247.8		2.125	95.4		2.125	125.8		2.125	211.2		2.125	163.2		2.125	113.1
		2.17	-234.4		2.17	90.3		2.17	128.4		2.17	-251.5		2.17	83.4		2.17	122.9		2.17	-255.2		2.17	90.6		2.17	122.9		2.17	207.4		2.17	155.7		2.17	106.7
		2.215	-241.2		2.215	84.1		2.215	125.4		2.215	-255.5		2.215	75.4		2.215	119.8		2.215	-260.9		2.215	85.3		2.215	120		2.215	203.2		2.215	148.4		2.215	99.7
		2.26	-246.6		2.26	77		2.26	122.3					2.26	65.3		2.26	116.6		2.26	-265.7		2.26	79.1		2.26	117.1		2.26	198.6		2.26	141.4		2.26	92
		2.305	-251.1		2.305	68.1		2.305	119.2					2.305	50.6		2.305	113.3		2.305	-269.6		2.305	71.8		2.305	114.1		2.305	193.1		2.305	134.5		2.305	82.6
					2.35	56.1		2.35	116					2.35	20.8		2.35	109.9					2.35	62.6		2.35	111.1		2.35	186.7		2.35	127.7		2.35	70.5
					2.395	36.3		2.395	112.8					2.395	-173.9		2.395	106.4					2.395	49.6		2.395	108		2.395	179.4		2.395	120.7		2.395	52.2
					2.44	-35.7		2.44	109.5					2.44	-209.2		2.44	102.7					2.44	26.4		2.44	104.8		2.44	171.3		2.44	113.6		2.44	6.5
					2.485	-194.5		2.485	106					2.485	-224.4		2.485	98.9					2.485	-159.8		2.485	101.4		2.485	162.2		2.485	106		2.485	-192.1
					2.53	-216		2.53	102.4					2.53	-234.1		2.53	94.7					2.53	-217.6		2.53	97.9		2.53	153.7		2.53	97.7		2.53	-219.7
					2.575	-228.1		2.575	98.5					2.575	-241.1		2.575	90.2					2.575	-235.6		2.575	94.1		2.575	144.9		2.575	88.1		2.575	-233.7
					2.62	-236.4		2.62	94.4					2.62	-246.8		2.62	85.2					2.62	-246.3		2.62	90.1		2.62	136.2		2.62	75.7		2.62	-243
					2.665	-242.7		2.665	89.9					2.665	-251.4		2.665	79.4					2.665	-253.9		2.665	85.6		2.665	127.1		2.665	57		2.665	-250.1
					2.71	-247.8		2.71	84.9					2.71	-255.4		2.71	72.6					2.71	-259.9		2.71	80.8		2.71	119.2		2.71	10.3		2.71	-255.7
					2.755	-252.1		2.755	79.2								2.755	64.3					2.755	-264.7		2.755	75.1		2.755	110.3		2.755	-190		2.755	-260.3
								2.8	72.5								2.8	53					2.8	-268.7		2.8	68.4		2.8	100.4		2.8	-218.7		2.8	-264.3
								2.845	64.4								2.845	34.8					2.845	-272.2		2.845	60		2.845	88.4		2.845	-233		2.845	-267.7
								2.89	53.4								2.89	-20.7					2.89	-275.4		2.89	48.5		2.89	72.4		2.89	-242.5		2.89	-270.9
								2.935	36.2								2.935	-199.9					2.935	-278.2		2.935	29.9		2.935	42.8		2.935	-249.6		2.935	-273.6
								2.98	-8.5								2.98	-222.8					2.98	-280.6		2.98	-32.9		2.98	-161.4		2.98	-255.2		2.98	-276.1
								3.025	-188.3								3.025	-235					3.025	-282.8		3.025	-209.2		3.025	-208.8		3.025	-260		3.025	-278.3
								3.07	-213								3.07	-243.6					3.07	-284.9		3.07	-231.4		3.07	-227.4		3.07	-263.9		3.07	-280.4
								3.115	-226								3.115	-250.2					3.115	-286.9		3.115	-243.5		3.115	-238.2		3.115	-267.4		3.115	-282.3
								3.16	-234.8								3.16	-255.4					3.16	-288.7		3.16	-251.9		3.16	-246.1		3.16	-270.4		3.16	-284.1
								3.205	-241.5								3.205	-259.7					3.205	-290.4		3.205	-258.3		3.205	-252.4		3.205	-273.3		3.205	-285.8
								3.25	-246.7								3.25	-263.4					3.25	-291.9		3.25	-263.4		3.25	-257.6		3.25	-275.7		3.25	-287.4
								3.295	-251.1								3.295	-266.7					3.295	-293.4		3.295	-267.7		3.295	-261.8		3.295	-278		3.295	-288.9
								3.34	-254.8								3.34	-269.6					3.34	-294.7		3.34	-271.3		3.34	-265.5		3.34	-280.1		3.34	-290.3
								3.385	-258.2								3.385	-272.2					3.385	-296		3.385	-274.5		3.385	-269		3.385	-282		3.385	-291.6
								3.43	-261.1								3.43	-274.5					3.43	-297.3		3.43	-277.3		3.43	-271.8		3.43	-283.9		3.43	-292.9
								3.475	-263.7								3.475	-276.7					3.475	-298.4		3.475	-279.9		3.475	-274.3		3.475	-285.5		3.475	-294.1
								3.52	-266								3.52	-278.7					3.52	-299.6		3.52	-282.2		3.52	-276.7		3.52	-287.1		3.52	-295.2
								3.565	-268.2								3.565	-280.6					3.565	-300.6		3.565	-284.3		3.565	-278.9		3.565	-288.6		3.565	-296.3
								3.61	-270.2								3.61	-282.3					3.61	-301.6		3.61	-286.3		3.61	-280.9		3.61	-290		3.61	-297.3
								3.655	-272								3.655	-284					3.655	-302.6		3.655	-288.1		3.655	-283		3.655	-291.3		3.655	-298.3
								3.7	-273.8								3.7	-285.5					3.7	-303.6		3.7	-289.8		3.7	-284.6		3.7	-292.6		3.7	-299.3
								3.745	-275.4								3.745	-286.9					3.745	-304.5		3.745	-291.4		3.745	-286.1		3.745	-293.7		3.745	-300.2
								3.79	-276.9								3.79	-288.3					3.79	-305.3		3.79	-292.9		3.79	-287.8		3.79	-294.9		3.79	-301.1
								3.835	-278.4								3.835	-289.7					3.835	-306.2		3.835	-294.3		3.835	-289.1		3.835	-296		3.835	-301.9
								3.88	-279.7								3.88	-290.9					3.88	-307		3.88	-295.6		3.88	-290.5		3.88	-297.1		3.88	-302.8
								3.925	-281								3.925	-292.1								3.925	-296.8		3.925	-291.7		3.925	-298.1		3.925	-303.6
								3.97	-282.3								3.97	-293.3								3.97	-298		3.97	-293		3.97	-299		3.97	-304.3
								4	-283.1								4	-294								4	-298.8		4	-293.7		4	-299.6		4	-304.8

## Sheet: NaCl 288.15 K
Measurements		1			2			3			4			5			6			7			8			9			10			11			12
Analytical concentrations	Units
CL (analytical concentration of trans-Aconitate)	mol dm-3	0.004203			0.005254			0.006305			0.004203			0.005254			0.006305			0.004085			0.005106			0.006127			0.004085			0.005106			0.006127
CH (analytical concentration of proton)	mol dm-3	0.008406			0.010508			0.01261			0.008406			0.010508			0.01261			0.00817			0.010212			0.012254			0.00817			0.010212			0.012254
[NaOH] (burette)	mol dm-3	-0.09993			-0.09993			-0.09993			-0.09993			-0.09993			-0.09993			-0.09993			-0.09993			-0.09993			-0.09993			-0.09993			-0.09993
Concentration of ions not partecipating to equilibria	mol dm-3	0.2			0.2			0.20002			0.50006			0.50006			0.50006			1.00012			1.00012			1.00012			1.9923			1.9923			1.9923
E0 (standard electrode potential)	mV	366.47			366.58			366.16			365.58			365.83			365.74			367.72			365.79			367.4			373.2			373.73			373.77
logKw		-14.084			-14.084			-14.084			-14.046			-14.046			-14.046			-14.026			-14.026			-14.026			-14.04			-14.04			-14.04
V0 (initial volume) cm3	cm3	25			25			25			25			25			25			25			25			25			25			25			25
		V	mV		V	mV		V	mV		V	mV		V	mV		V	mV		V	mV		V	mV		V	mV		V	mV		V	mV		V	mV
		0	224.2		0	224.1		0	230.6		0	223.3		0	226.9		0	231		0	223.9		0	227.6		0	230.6		0	231.9		0	236.3		0	240.2
		0.01	223.9		0.01	224.5		0.01	230.4		0.01	223.2		0.01	226.7		0.01	230.8		0.01	223.6		0.01	227.5		0.01	230.6		0.01	231.8		0.01	236.1		0.01	240
		0.055	222.8		0.055	224		0.055	229.5		0.055	221.9		0.055	225.8		0.055	229.9		0.055	222.1		0.055	226.4		0.055	230.1		0.055	230.6		0.055	235.1		0.055	239.1
		0.1	221.6		0.1	223.4		0.1	228.7		0.1	220.5		0.1	224.8		0.1	229.1		0.1	220.6		0.1	225.4		0.1	229.3		0.1	229.4		0.1	234.1		0.1	238.2
		0.145	220.3		0.145	222.7		0.145	227.6		0.145	219.1		0.145	223.8		0.145	228.2		0.145	219.1		0.145	224.3		0.145	228.5		0.145	228.1		0.145	233.1		0.145	237.3
		0.19	218.8		0.19	221.7		0.19	226.6		0.19	217.8		0.19	222.7		0.19	227.3		0.19	217.5		0.19	223.1		0.19	227.6		0.19	226.7		0.19	232		0.19	236.3
		0.235	217.4		0.235	220.7		0.235	225.6		0.235	216.5		0.235	221.6		0.235	226.3		0.235	216		0.235	221.9		0.235	226.7		0.235	225.4		0.235	230.9		0.235	235.3
		0.28	215.9		0.28	219.6		0.28	224.6		0.28	214.9		0.28	220.5		0.28	225.4		0.28	214.4		0.28	220.7		0.28	225.8		0.28	224		0.28	229.7		0.28	234.2
		0.325	214.2		0.325	218.5		0.325	223.6		0.325	213.4		0.325	219.3		0.325	224.4		0.325	212.6		0.325	219.4		0.325	224.9		0.325	222.4		0.325	228.6		0.325	233.2
		0.37	212.5		0.37	217.4		0.37	222.6		0.37	211.9		0.37	218.1		0.37	223.5		0.37	210.9		0.37	218		0.37	223.9		0.37	220.8		0.37	227.3		0.37	232.2
		0.415	210.7		0.415	216.2		0.415	221.5		0.415	210.2		0.415	216.9		0.415	222.5		0.415	208.9		0.415	216.7		0.415	222.9		0.415	219.2		0.415	226.1		0.415	231.1
		0.46	208.9		0.46	214.8		0.46	220.4		0.46	208.4		0.46	215.6		0.46	221.4		0.46	206.9		0.46	215.2		0.46	221.9		0.46	217.5		0.46	224.7		0.46	230
		0.505	206.9		0.505	213.5		0.505	219.2		0.505	206.6		0.505	214.2		0.505	220.3		0.505	204.7		0.505	213.7		0.505	220.8		0.505	215.6		0.505	223.4		0.505	228.9
		0.55	204.9		0.55	212.1		0.55	218.1		0.55	204.7		0.55	212.8		0.55	219.2		0.55	202.5		0.55	212.2		0.55	219.7		0.55	213.8		0.55	222		0.55	227.8
		0.595	202.7		0.595	210.6		0.595	216.9		0.595	202.7		0.595	211.4		0.595	218		0.595	200.1		0.595	210.5		0.595	218.6		0.595	211.7		0.595	220.5		0.595	226.7
		0.64	200.3		0.64	209.1		0.64	215.6		0.64	200.5		0.64	209.9		0.64	216.8		0.64	197.5		0.64	208.8		0.64	217.4		0.64	209.6		0.64	219		0.64	225.5
		0.685	197.8		0.685	207.4		0.685	214.3		0.685	198.2		0.685	208.2		0.685	215.6		0.685	194.7		0.685	207		0.685	216.2		0.685	207.4		0.685	217.4		0.685	224.3
		0.73	195.1		0.73	205.7		0.73	212.9		0.73	195.8		0.73	206.5		0.73	214.3		0.73	191.7		0.73	205		0.73	214.8		0.73	205		0.73	215.8		0.73	222.9
		0.775	192.1		0.775	203.8		0.775	211.5		0.775	193.1		0.775	204.8		0.775	212.9		0.775	188.6		0.775	203.1		0.775	213.5		0.775	202.5		0.775	214		0.775	221.6
		0.82	189		0.82	201.9		0.82	210		0.82	190.4		0.82	202.9		0.82	211.6		0.82	185.3		0.82	201		0.82	212.1		0.82	199.9		0.82	212.1		0.82	220.3
		0.865	185.6		0.865	199.8		0.865	208.6		0.865	187.4		0.865	200.9		0.865	210.2		0.865	181.8		0.865	198.8		0.865	210.7		0.865	197.1		0.865	210.3		0.865	218.9
		0.91	182.1		0.91	197.6		0.91	206.9		0.91	184.3		0.91	198.9		0.91	208.7		0.91	178.1		0.91	196.4		0.91	209.2		0.91	194.2		0.91	208.3		0.91	217.3
		0.955	178.2		0.955	195.3		0.955	205.3		0.955	180.9		0.955	196.7		0.955	207.1		0.955	174.3		0.955	193.9		0.955	207.6		0.955	191.1		0.955	206.2		0.955	215.7
		1	174.1		1	192.8		1	203.6		1	177.3		1	194.4		1	205.5		1	170.4		1	191.4		1	206		1	187.9		1	204.2		1	214.2
		1.045	169.8		1.045	190.1		1.045	201.7		1.045	173.7		1.045	191.9		1.045	203.8		1.045	166.4		1.045	188.7		1.045	204.2		1.045	184.7		1.045	201.7		1.045	212.5
		1.09	165.5		1.09	187.3		1.09	199.8		1.09	169.9		1.09	189.3		1.09	202.1		1.09	162.4		1.09	185.8		1.09	202.4		1.09	181.3		1.09	199.3		1.09	210.7
		1.135	161.1		1.135	184.3		1.135	197.8		1.135	166		1.135	186.7		1.135	200.2		1.135	158.3		1.135	182.9		1.135	200.6		1.135	177.8		1.135	196.9		1.135	208.9
		1.18	156.7		1.18	181.2		1.18	195.6		1.18	162.1		1.18	183.8		1.18	198.2		1.18	154.3		1.18	179.8		1.18	198.5		1.18	174.3		1.18	194.3		1.18	207
		1.225	152.5		1.225	177.9		1.225	193.4		1.225	158.2		1.225	180.8		1.225	196.2		1.225	150.3		1.225	176.6		1.225	196.5		1.225	170.8		1.225	191.6		1.225	205.1
		1.27	148.2		1.27	174.4		1.27	191		1.27	154.3		1.27	177.7		1.27	194.1		1.27	146.2		1.27	173.4		1.27	194.3		1.27	167.3		1.27	188.8		1.27	203
		1.315	144.1		1.315	170.9		1.315	188.5		1.315	150.4		1.315	174.5		1.315	191.8		1.315	142.2		1.315	170.1		1.315	192.1		1.315	163.7		1.315	186		1.315	200.9
		1.36	140.1		1.36	167.2		1.36	185.9		1.36	146.6		1.36	171.3		1.36	189.5		1.36	138		1.36	166.8		1.36	189.8		1.36	161		1.36	183		1.36	198.7
		1.405	136.1		1.405	163.6		1.405	183.1		1.405	142.8		1.405	168		1.405	187		1.405	133.7		1.405	163.5		1.405	187.2		1.405	157.3		1.405	180.1		1.405	196.4
		1.45	132.2		1.45	159.9		1.45	180.3		1.45	139.1		1.45	164.7		1.45	184.5		1.45	129.4		1.45	160.2		1.45	184.7		1.45	153.7		1.45	177.1		1.45	194
		1.495	128.3		1.495	156.3		1.495	177.3		1.495	135.3		1.495	161.4		1.495	181.9		1.495	124.8		1.495	157		1.495	182.2		1.495	150		1.495	174.1		1.495	191.6
		1.54	124.3		1.54	152.8		1.54	174.2		1.54	131.6		1.54	158.1		1.54	179.1		1.54	119.9		1.54	153.7		1.54	179.5		1.54	146.3		1.54	171.2		1.54	189.3
		1.585	120.6		1.585	149.3		1.585	171.1		1.585	127.8		1.585	154.9		1.585	176.4		1.585	114.6		1.585	150.5		1.585	176.8		1.585	142.5		1.585	168.3		1.585	186.7
		1.63	116.3		1.63	145.9		1.63	168		1.63	123.9		1.63	151.7		1.63	173.6		1.63	108.9		1.63	147.2		1.63	174.1		1.63	138.5		1.63	165.3		1.63	184.2
		1.675	112.2		1.675	142.6		1.675	164.8		1.675	119.9		1.675	148.5		1.675	170.7		1.675	102.1		1.675	144		1.675	171.3		1.675	134.3		1.675	162.3		1.675	181.6
		1.72	107.8		1.72	139.3		1.72	161.7		1.72	115.7		1.72	145.4		1.72	167.9		1.72	93.9		1.72	140.8		1.72	168.6		1.72	130		1.72	159.4		1.72	179.1
		1.765	103.1		1.765	136.2		1.765	158.5		1.765	111.3		1.765	142.3		1.765	165		1.765	83.4		1.765	137.5		1.765	165.8		1.765	125.2		1.765	156.4		1.765	176.4
		1.81	98		1.81	133		1.81	155.4		1.81	106.7		1.81	139.3		1.81	162.1		1.81	67.3		1.81	134.2		1.81	163.2		1.81	120		1.81	153.4		1.81	173.9
		1.855	92.3		1.855	129.8		1.855	152.4		1.855	101.5		1.855	136.2		1.855	159.3		1.855	25.6		1.855	130.8		1.855	160.5		1.855	114.2		1.855	150.4		1.855	171.3
		1.9	85.9		1.9	126.7		1.9	149.5		1.9	95.7		1.9	133.2		1.9	156.6		1.9	-201.9		1.9	127.3		1.9	157.8		1.9	107.4		1.9	147.4		1.9	168.8
		1.945	77.9		1.945	123.6		1.945	146.6		1.945	88.9		1.945	130.1		1.945	153.9		1.945	-228.2		1.945	123.7		1.945	155.2		1.945	99		1.945	144.3		1.945	166.3
		1.99	67.6		1.99	120.4		1.99	143.8		1.99	80.7		1.99	127		1.99	151.1		1.99	-241.3		1.99	119.9		1.99	152.5		1.99	87.8		1.99	141.2		1.99	163.7
		2.035	52		2.035	117.2		2.035	141		2.035	69.7		2.035	123.9		2.035	148.5		2.035	-249.7		2.035	115.9		2.035	149.9		2.035	70.2		2.035	137.9		2.035	161.2
		2.08	14.7		2.08	113.9		2.08	138.3		2.08	52.1		2.08	120.6		2.08	145.9		2.08	-255.8		2.08	111.5		2.08	147.3		2.08	18.4		2.08	134.5		2.08	158.6
		2.125	-201.9		2.125	110.5		2.125	135.6		2.125	-3.6		2.125	117.3		2.125	143.2		2.125	-261.1		2.125	106.8		2.125	144.7		2.125	-196.1		2.125	131.1		2.125	156.2
		2.17	-230		2.17	107		2.17	132.9		2.17	-211.6		2.17	113.8		2.17	140.7		2.17	-265.1		2.17	101.5		2.17	142.1		2.17	-223.3		2.17	127.3		2.17	153.6
		2.215	-243.8		2.215	103.3		2.215	130.3		2.215	-234.4		2.215	110.2		2.215	138.1		2.215	-268.6		2.215	95.5		2.215	139.6		2.215	-236.3		2.215	123.4		2.215	151.1
		2.26	-252.4		2.26	99.3		2.26	127.6		2.26	-246.2		2.26	106.3		2.26	135.6		2.26	-271.6		2.26	88.1		2.26	136.9		2.26	-244.8		2.26	119.1		2.26	148.6
		2.305	-259		2.305	95		2.305	125		2.305	-254.3		2.305	102.1		2.305	133		2.305	-274.3		2.305	78.6		2.305	134.3		2.305	-251.1		2.305	114.3		2.305	145.9
		2.35	-264.3		2.35	90.3		2.35	122.5		2.35	-260.3		2.35	97.6		2.35	130.5		2.35	-276.8		2.35	64.9		2.35	131.5		2.35	-256		2.35	109		2.35	143.2
		2.395	-268.6		2.395	85		2.395	119.8		2.395	-265.1		2.395	92.4		2.395	127.9		2.395	-279		2.395	37.2		2.395	128.7		2.395	-260.2		2.395	102.8		2.395	140.6
		2.44	-272.2		2.44	78.8		2.44	117.1		2.44	-269.2		2.44	86.5		2.44	125.2		2.44	-281		2.44	-186.1		2.44	125.9		2.44	-263.7		2.44	95.2		2.44	137.9
		2.485	-275.3		2.485	71.2		2.485	114.4		2.485	-272.5		2.485	79.4		2.485	122.5		2.485	-282.9		2.485	-224.1		2.485	123		2.485	-266.8		2.485	85.2		2.485	135
		2.53	-278.1		2.53	61.3		2.53	111.5		2.53	-275.6		2.53	70.2		2.53	119.8		2.53	-284.6		2.53	-239		2.53	120		2.53	-269.6		2.53	70.1		2.53	132.1
		2.575	-280.6		2.575	46.2		2.575	108.6		2.575	-278.3		2.575	57		2.575	117		2.575	-286.2		2.575	-248.2		2.575	116.8		2.575	-272		2.575	35.8		2.575	129
		2.62	-282.8		2.62	11.2		2.62	105.6		2.62	-280.7		2.62	31.4		2.62	114.1		2.62	-287.7		2.62	-254.9		2.62	113.4		2.62	-274.2		2.62	-176.8		2.62	125.8
		2.665	-284.6		2.665	-202.2		2.665	102.5		2.665	-282.9		2.665	-181.3		2.665	111.1		2.665	-289.1		2.665	-260.2		2.665	109.9		2.665	-276.2		2.665	-215.3		2.665	122.4
		2.71	-286.7		2.71	-230.7		2.71	99.2		2.71	-284.9		2.71	-224.2		2.71	107.9		2.71	-290.4		2.71	-263.8		2.71	106		2.71	-278.1		2.71	-231.4		2.71	118.7
		2.755	-288.5		2.755	-244.3		2.755	95.7		2.755	-286.7		2.755	-239.9		2.755	104.7		2.755	-291.7		2.755	-268.2		2.755	101.7		2.755	-279.8		2.755	-241.2		2.755	114.9
		2.8	-290.1		2.8	-253.1		2.8	91.8		2.8	-288.4		2.8	-249.3		2.8	101		2.8	-292.9		2.8	-271.3		2.8	97		2.8	-281.4		2.8	-248.2		2.8	110.4
		2.845	-291.6		2.845	-259.5		2.845	87.6		2.845	-290		2.845	-256.4		2.845	97		2.845	-294		2.845	-274		2.845	91.5		2.845	-282.9		2.845	-253.7		2.845	105.4
		2.89	-293		2.89	-264.6		2.89	83		2.89	-291.5		2.89	-261.8		2.89	92.7		2.89	-295.1		2.89	-276.5		2.89	85		2.89	-284.3		2.89	-258.1		2.89	99.6
		2.935	-294.3		2.935	-268.8		2.935	77.6		2.935	-292.9		2.935	-266.2		2.935	87.9		2.935	-296.1		2.935	-278.8		2.935	76.9		2.935	-285.7		2.935	-261.9		2.935	92.6
		2.98	-295.6		2.98	-272.3		2.98	71.3		2.98	-294.2		2.98	-269.9		2.98	82.4		2.98	-297		2.98	-280.8		2.98	65.7		2.98	-286.9		2.98	-265.3		2.98	83.6
		3.025	-296.8		3.025	-275.4		3.025	63.3		3.025	-295.4		3.025	-273.1		3.025	75.6		3.025	-298		3.025	-282.8		3.025	46.9		3.025	-288.1		3.025	-268.1		3.025	70.7
		3.07	-298		3.07	-278.1		3.07	52.5		3.07	-296.6		3.07	-275.9		3.07	67.1		3.07	-298.9		3.07	-284.5		3.07	-48.7		3.07	-289.2		3.07	-270.6		3.07	45.9
		3.115	-299.1		3.115	-280.6		3.115	34.7		3.115	-297.7		3.115	-278.4		3.115	54.9		3.115	-299.8		3.115	-286.2		3.115	-207.5		3.115	-290.3		3.115	-273		3.115	-156.7
		3.16	-300.1		3.16	-282.8		3.16	-32.6		3.16	-298.8		3.16	-280.7		3.16	33.1		3.16	-300.6		3.16	-287.7		3.16	-229.9		3.16	-291.3		3.16	-275.1		3.16	-209.1
		3.205	-301.1		3.205	-284.8		3.205	-213.5		3.205	-299.8		3.205	-282.8		3.205	-159.3		3.205	-301.4		3.205	-289.1		3.205	-241.9		3.205	-292.3		3.205	-277		3.205	-227.7
		3.25	-302		3.25	-286.7		3.25	-234.5		3.25	-300.8		3.25	-284.7		3.25	-219.1		3.25	-302.2		3.25	-290.5		3.25	-250.1		3.25	-293.2		3.25	-278.8		3.25	-238.2
		3.295	-303		3.295	-288.4		3.295	-246.5		3.295	-301.7		3.295	-286.5		3.295	-236.9		3.295	-302.9		3.295	-291.8		3.295	-256.2		3.295	-294.1		3.295	-280.5		3.295	-246
		3.34	-303.8		3.34	-290.1		3.34	-254.4		3.34	-302.6		3.34	-288.2		3.34	-247.3		3.34	-303.6		3.34	-293		3.34	-261		3.34	-295		3.34	-282		3.34	-252.5
		3.385	-304.6		3.385	-291.6		3.385	-260.7		3.385	-303.5		3.385	-289.7		3.385	-254.8		3.385	-304.3		3.385	-294.1		3.385	-265.1		3.385	-295.9		3.385	-283.5		3.385	-257.1
		3.43	-305.5		3.43	-293		3.43	-265.6		3.43	-304.3		3.43	-291.1		3.43	-260.4		3.43	-305		3.43	-295.2		3.43	-268.5		3.43	-296.7		3.43	-284.8		3.43	-260.9
		3.475	-306.3		3.475	-294.3		3.475	-269.5		3.475	-305.1		3.475	-292.5		3.475	-264.9		3.475	-305.6		3.475	-296.3		3.475	-271.6		3.475	-297.5		3.475	-286.1		3.475	-264.4
		3.52	-307		3.52	-295.6		3.52	-273.1		3.52	-305.9		3.52	-293.8		3.52	-268.7		3.52	-306.3		3.52	-297.2		3.52	-274.2		3.52	-298.2		3.52	-287.4		3.52	-267.4
		3.565	-307.8		3.565	-296.8		3.565	-276.1		3.565	-306.7		3.565	-295		3.565	-272		3.565	-306.9		3.565	-298.2		3.565	-276.6		3.565	-299		3.565	-288.6		3.565	-269.8
		3.61	-308.5		3.61	-297.9		3.61	-278.7		3.61	-307.4		3.61	-296.1		3.61	-274.9		3.61	-307.5		3.61	-299.1		3.61	-278.8		3.61	-299.7		3.61	-289.7		3.61	-272.1
		3.655	-309.2		3.655	-299		3.655	-281.1		3.655	-308.1		3.655	-297.2		3.655	-277.4		3.655	-308.1		3.655	-300		3.655	-280.8		3.655	-300.4		3.655	-290.7		3.655	-274.4
		3.7	-309.9		3.7	-300.1		3.7	-283.2		3.7	-308.7		3.7	-298.3		3.7	-279.8		3.7	-308.7		3.7	-300.8		3.7	-282.7		3.7	-301		3.7	-291.7		3.7	-276.2
		3.745	-310.5		3.745	-301		3.745	-285.1		3.745	-309.4		3.745	-299.3		3.745	-281.9		3.745	-309.2		3.745	-301.7		3.745	-284.4		3.745	-301.7		3.745	-292.6		3.745	-278
		3.79	-311.1		3.79	-302		3.79	-287.1		3.79	-310.1		3.79	-300.2		3.79	-283.9		3.79	-309.8		3.79	-302.5		3.79	-286		3.79	-302.4		3.79	-293.6		3.79	-279.8
		3.835	-311.7		3.835	-302.9		3.835	-288.8		3.835	-310.7		3.835	-301.2		3.835	-285.6		3.835	-310.4		3.835	-303.2		3.835	-287.5		3.835	-302.9		3.835	-294.4		3.835	-281.3
		3.88	-312.3		3.88	-303.7		3.88	-290.3		3.88	-311.3		3.88	-302.1		3.88	-287.3		3.88	-310.8		3.88	-303.9		3.88	-288.9		3.88	-303.5		3.88	-295.3		3.88	-282.8
		3.925	-312.9		3.925	-304.6		3.925	-291.8		3.925	-311.9		3.925	-302.9		3.925	-288.9		3.925	-311.3		3.925	-304.6		3.925	-290.2		3.925	-304.1		3.925	-296.1		3.925	-284.2
		3.97	-313.4		3.97	-305.4		3.97	-293.2		3.97	-312.5		3.97	-303.8		3.97	-290.3		3.97	-311.8		3.97	-305.3		3.97	-291.5		3.97	-304.6		3.97	-296.9		3.97	-285.4
		4	-313.8		4	-306		4	-294.1		4	-312.8		4	-304.3		4	-291.2		4	-312.1		4	-305.8		4	-292.6		4	-305		4	-297.4		4	-286.3

## Sheet: NaCl 298.15 K
Measurements		1			2			3			4			5			6			7			8			9			10
Analytical concentrations	Units
CL (analytical concentration of trans-Aconitate)	mol dm-3	0.003986			0.00558			0.005969			0.003989			0.00571			0.004149			0.006223			0.004149			0.005186			0.006223
CH (analytical concentration of proton)	mol dm-3	0.01201			0.01116			0.01194			0.01201			0.01142			0.008298			0.01245			0.008298			0.01037			0.01245
[NaOH] (burette)	mol dm-3	-0.0975			-0.0975			-0.0975			-0.0975			-0.0975			-0.0975			-0.0975			-0.0975			-0.0975			-0.0975
Concentration of ions not partecipating to equilibria	mol dm-3	0.2236			0.2196			0.2164			0.5078			0.5048			0.9614			0.9614			1.899			1.923			1.923
E0 (standard electrode potential)	mV	411.4			412.2			412.2			407.86			407.86			400.17			401.07			404.37			404.15			404.5
logKw		-13.662			-13.662			-13.662			-13.669			-13.669			-13.648			-13.648			-13.66			-13.66			-13.66
V0 (initial volume) cm3	cm3	25			25			25			25			25			25			25			25			25			25
		V	mV		V	mV		V	mV		V	mV		V	mV		V	mV		V	mV		V	mV		V	mV		V	mV
		0	278.8		0	271.5		0	269.8		0	276.5		0	265.3		0	250.4		0	260.3		0	256.7		0	261.1		0	265.4
		0.045	278.2		0.045	270.5		0.045	268.8		0.045	275.9		0.045	264.5		0.045	249.3		0.045	259.6		0.045	255.8		0.045	260.4		0.045	265.5
		0.09	277.4		0.09	269.4		0.09	267.8		0.09	275.3		0.09	263.5		0.09	248		0.09	258.8		0.09	254.6		0.09	259.4		0.09	265.4
		0.135	276.6		0.135	268.1		0.135	266.7		0.135	274.6		0.135	262.6		0.135	246.7		0.135	257.9		0.135	253.4		0.135	258.5		0.135	264.9
		0.18	275.9		0.18	266.8		0.18	265.6		0.18	273.9		0.18	261.6		0.18	245.3		0.18	257		0.18	252.1		0.18	257.5		0.18	263.9
		0.225	275.1		0.225	265.5		0.225	264.5		0.225	273.2		0.225	260.5		0.225	243.8		0.225	256.1		0.225	250.8		0.225	256.4		0.225	262.6
		0.27	274.2		0.27	264.2		0.27	263.3		0.27	272.4		0.27	259.4		0.27	242.3		0.27	255.1		0.27	249.4		0.27	255.4		0.27	260.8
		0.315	273.4		0.315	262.8		0.315	262.1		0.315	271.6		0.315	258.3		0.315	240.7		0.315	254.1		0.315	248		0.315	254.2		0.315	260.1
		0.36	272.4		0.36	261.3		0.36	261		0.36	270.8		0.36	257.2		0.36	239		0.36	253.1		0.36	246.4		0.36	253.1		0.36	259
		0.405	271.4		0.405	259.8		0.405	259.7		0.405	270		0.405	256		0.405	237.2		0.405	252		0.405	244.8		0.405	251.9		0.405	257.9
		0.45	270.6		0.45	258.3		0.45	258.4		0.45	269.2		0.45	254.7		0.45	235.3		0.45	250.9		0.45	243.2		0.45	250.6		0.45	256.8
		0.495	269.6		0.495	256.8		0.495	257		0.495	268.4		0.495	253.5		0.495	233.4		0.495	249.8		0.495	241.4		0.495	249.4		0.495	255.7
		0.54	268.5		0.54	255.1		0.54	255.7		0.54	267.5		0.54	252.2		0.54	231.3		0.54	248.6		0.54	239.6		0.54	248		0.54	254.6
		0.585	267.7		0.585	253.4		0.585	254.2		0.585	266.6		0.585	250.8		0.585	229		0.585	247.4		0.585	237.6		0.585	246.6		0.585	253.4
		0.63	266.7		0.63	251.7		0.63	252.8		0.63	265.7		0.63	249.4		0.63	226.7		0.63	246.1		0.63	235.6		0.63	245.1		0.63	252.2
		0.675	265.6		0.675	249.9		0.675	251.3		0.675	264.7		0.675	247.9		0.675	224.1		0.675	244.8		0.675	233.4		0.675	243.6		0.675	250.9
		0.72	264.4		0.72	248		0.72	249.7		0.72	263.7		0.72	246.4		0.72	221.5		0.72	243.5		0.72	231.1		0.72	242		0.72	249.6
		0.765	263.5		0.765	246		0.765	248		0.765	262.7		0.765	244.8		0.765	218.6		0.765	242.1		0.765	228.7		0.765	240.3		0.765	248.3
		0.81	262.4		0.81	243.9		0.81	246.3		0.81	261.7		0.81	243.1		0.81	215.6		0.81	240.6		0.81	226.2		0.81	238.6		0.81	246.9
		0.855	261.1		0.855	241.7		0.855	244.5		0.855	260.6		0.855	241.3		0.855	212.4		0.855	239.1		0.855	223.5		0.855	236.7		0.855	245.5
		0.9	259.9		0.9	239.4		0.9	242.7		0.9	259.5		0.9	239.5		0.9	209.1		0.9	237.5		0.9	220.7		0.9	234.8		0.9	244
		0.945	258.6		0.945	237		0.945	240.7		0.945	258.3		0.945	237.5		0.945	205.7		0.945	235.9		0.945	217.7		0.945	232.8		0.945	242.5
		0.99	257.3		0.99	234.4		0.99	238.6		0.99	257.1		0.99	235.5		0.99	202.1		0.99	234.2		0.99	214.6		0.99	230.7		0.99	240.9
		1.035	256		1.035	231.6		1.035	236.4		1.035	255.9		1.035	233.4		1.035	198.3		1.035	232.4		1.035	211.4		1.035	228.5		1.035	239.3
		1.08	254.7		1.08	228.7		1.08	234.2		1.08	254.6		1.08	231.2		1.08	194.5		1.08	230.6		1.08	208.1		1.08	226.3		1.08	237.5
		1.125	253.2		1.125	225.7		1.125	231.7		1.125	253.3		1.125	228.8		1.125	190.7		1.125	228.7		1.125	204.8		1.125	223.9		1.125	235.7
		1.17	251.7		1.17	222.5		1.17	229.2		1.17	251.9		1.17	226.3		1.17	186.8		1.17	226.7		1.17	201.3		1.17	221.5		1.17	233.8
		1.215	250		1.215	219.2		1.215	226.5		1.215	250.5		1.215	223.7		1.215	182.9		1.215	224.6		1.215	197.8		1.215	218.9		1.215	231.9
		1.26	248.3		1.26	215.7		1.26	223.7		1.26	248.9		1.26	220.9		1.26	179		1.26	222.4		1.26	194.3		1.26	216.2		1.26	229.9
		1.305	246.6		1.305	212.1		1.305	220.6		1.305	247.3		1.305	218.1		1.305	175.1		1.305	220.1		1.305	190.7		1.305	213.5		1.305	227.8
		1.35	244.8		1.35	208.4		1.35	217.5		1.35	245.6		1.35	215.1		1.35	171.2		1.35	217.7		1.35	187.1		1.35	210.7		1.35	225.6
		1.395	242.8		1.395	204.7		1.395	214.3		1.395	243.9		1.395	212.1		1.395	167.3		1.395	215.2		1.395	183.5		1.395	207.8		1.395	223.4
		1.44	240.7		1.44	201		1.44	210.9		1.44	241.9		1.44	208.9		1.44	163.3		1.44	212.7		1.44	180		1.44	204.9		1.44	221
		1.485	238.4		1.485	197.3		1.485	207.5		1.485	240		1.485	205.8		1.485	159.3		1.485	210.1		1.485	176.3		1.485	202		1.485	218.7
		1.53	236		1.53	193.6		1.53	204		1.53	237.9		1.53	202.6		1.53	155.1		1.53	207.4		1.53	172.6		1.53	199		1.53	216.3
		1.575	233.5		1.575	190		1.575	200.6		1.575	235.6		1.575	199.4		1.575	150.8		1.575	204.6		1.575	168.8		1.575	196.1		1.575	213.8
		1.62	230.9		1.62	186.5		1.62	197.1		1.62	233.3		1.62	196.2		1.62	146.3		1.62	201.9		1.62	165		1.62	193.1		1.62	211.2
		1.665	227.9		1.665	183.1		1.665	193.7		1.665	230.7		1.665	193.1		1.665	141.5		1.665	199.1		1.665	161		1.665	190.2		1.665	208.7
		1.71	224.7		1.71	179.8		1.71	190.4		1.71	228		1.71	190		1.71	136.3		1.71	196.3		1.71	156.8		1.71	187.2		1.71	206.2
		1.755	221.2		1.755	176.5		1.755	187.1		1.755	225		1.755	186.9		1.755	130.5		1.755	193.5		1.755	152.3		1.755	184.3		1.755	203.5
		1.8	217.5		1.8	173.2		1.8	183.9		1.8	221.9		1.8	183.9		1.8	123.8		1.8	190.7		1.8	147.5		1.8	181.3		1.8	201
		1.845	213.7		1.845	170		1.845	180.8		1.845	218.6		1.845	180.9		1.845	115.9		1.845	188		1.845	142.3		1.845	178.3		1.845	198.4
		1.89	209.5		1.89	166.8		1.89	177.7		1.89	215.1		1.89	177.9		1.89	105.8		1.89	185.2		1.89	136.4		1.89	175.4		1.89	195.8
		1.935	205.2		1.935	163.6		1.935	174.8		1.935	211.3		1.935	175		1.935	91.7		1.935	182.5		1.935	129.7		1.935	172.4		1.935	193.2
		1.98	200.7		1.98	160.4		1.98	171.8		1.98	207.4		1.98	172		1.98	63.6		1.98	179.8		1.98	121.3		1.98	169.3		1.98	190.6
		2.025	196.1		2.025	157.2		2.025	168.9		2.025	203.5		2.025	169.1		2.025	-133.2		2.025	177.1		2.025	110.4		2.025	166.2		2.025	188.1
		2.07	191.6		2.07	154		2.07	166		2.07	199.4		2.07	166.2		2.07	-181.4		2.07	174.4		2.07	93.7		2.07	163		2.07	185.5
		2.115	187		2.115	150.6		2.115	163.1		2.115	195.3		2.115	163.3		2.115	-200		2.115	171.8		2.115	53.4		2.115	159.7		2.115	182.9
		2.16	182.5		2.16	147.2		2.16	160.2		2.16	191.2		2.16	160.3		2.16	-211.4		2.16	169.2		2.16	-151.9		2.16	156.3		2.16	180.4
		2.205	178.2		2.205	143.7		2.205	157.4		2.205	187.1		2.205	157.3		2.205	-219.4		2.205	166.5		2.205	-186.1		2.205	152.8		2.205	177.9
		2.25	173.8		2.25	139.9		2.25	154.4		2.25	183		2.25	154.1		2.25	-225.5		2.25	163.8		2.25	-201.8		2.25	149		2.25	175.3
		2.295	169.6		2.295	135.9		2.295	151.5		2.295	179		2.295	150.9		2.295	-230.5		2.295	161.1		2.295	-211.7		2.295	144.9		2.295	172.8
		2.34	165.4		2.34	131.7		2.34	148.5		2.34	175		2.34	147.6		2.34	-234.7		2.34	158.4		2.34	-218.9		2.34	140.6		2.34	170.2
		2.385	161.1		2.385	127.1		2.385	145.4		2.385	171		2.385	144.1		2.385	-238.3		2.385	155.6		2.385	-224.4		2.385	135.8		2.385	167.5
		2.43	156.9		2.43	121.9		2.43	142.2		2.43	166.9		2.43	140.4		2.43	-241.4		2.43	152.8					2.43	130.4		2.43	164.8
		2.475	152.5		2.475	116		2.475	138.9		2.475	162.9		2.475	136.4		2.475	-244.3		2.475	149.8					2.475	124.1		2.475	162
		2.52	148		2.52	108.9		2.52	135.4		2.52	158.7		2.52	132.1	tartr.m7				2.52	146.8					2.52	116.4		2.52	159.1
		2.565	143.3		2.565	100.1		2.565	131.7		2.565	154.4		2.565	127.4	1	0			2.565	143.7					2.565	106.5		2.565	156.1
		2.61	138.2		2.61	87.9		2.61	127.7		2.61	149.9		2.61	122	0.005186	0	1		2.61	140.4					2.61	91.9		2.61	153.1
		2.655	132.7		2.655	66.9		2.655	123.3		2.655	145.2		2.655	115.7	0.01037	-0.0975	1		2.655	136.9					2.655	62.3		2.655	149.9
		2.7	126.7		2.7	-52.4		2.7	118.4		2.7	140.1		2.7	108	0.9614	0.0975	0.5		2.7	133.2					2.7	-128.7		2.7	146.5
		2.745	119.6		2.745	-166.6		2.745	112.9		2.745	134.4		2.745	97.9	25	0.005			2.745	129.1					2.745	-177		2.745	142.9
		2.79	111		2.79	-188.6		2.79	106.3		2.79	128		2.79	82.7	400.79	0.15	0		2.79	124.7					2.79	-196.3		2.79	138.9
		2.835	99.7		2.835	-200.5		2.835	98.3		2.835	120.4		2.835	48		0	255.5		2.835	119.8					2.835	-207.7		2.835	134.6
		2.88	82.4		2.88	-208.6		2.88	87.5		2.88	110.8		2.88	-154.7		0.045	254.6		2.88	114.1					2.88	-215.7		2.88	129.6
		2.925	37.6		2.925	-214.8		2.925	70.3		2.925	97.2		2.925	-186.3		0.09	253.5		2.925	107.3					2.925	-221.8		2.925	124
		2.97	-151.5		2.97	-219.6		2.97	24.8		2.97	72.2		2.97	-200.7		0.135	252.5		2.97	98.8					2.97	-226.8		2.97	117.3
		3.015	-182.4		3.015	-223.5		3.015	-156.2		3.015	-89.1		3.015	-209.9		0.18	251.4		3.015	87.2					3.015	-230.9		3.015	109
		3.06	-197.2		3.06	-226.9		3.06	-184.5		3.06	-176.2		3.06	-216.7		0.225	250.2		3.06	68.2					3.06	-234.5		3.06	97.6
		3.105	-206.6		3.105	-229.8		3.105	-198.3		3.105	-194.9		3.105	-222.1		0.27	249		3.105	12.6					3.105	-237.6		3.105	79.3
		3.15	-213.4		3.15	-232.3		3.15	-207.2		3.15	-205.9		3.15	-226.5		0.315	247.7		3.15	-158.1								3.15	23.6
		3.195	-218.8		3.195	-234.6		3.195	-213.7		3.195	-213.8		3.195	-230.2		0.36	246.4		3.195	-187.2								3.195	-157.2
		3.24	-223.2		3.24	-236.6		3.24	-218.8		3.24	-219.7		3.24	-233.5		0.405	245.1		3.24	-202.4								3.24	-186.3
		3.285	-226.7		3.285	-238.4		3.285	-223		3.285	-224.5		3.285	-236.4		0.45	243.7		3.285	-212.2								3.285	-201.5
		3.33	-229.8		3.33	-240.1		3.33	-226.4		3.33	-228.6		3.33	-239		0.495	242.2		3.33	-219.4								3.33	-211.3
		3.375	-232.6		3.375	-241.7		3.375	-229.4		3.375	-232		3.375	-241.3		0.54	240.7		3.375	-225.1								3.375	-218.5
		3.42	-235		3.42	-243.1		3.42	-232		3.42	-235		3.42	-243.4		0.585	239.1		3.42	-229.9								3.42	-224.2
		3.465	-237.2		3.465	-244.4		3.465	-234.3		3.465	-237.8		3.465	-245.4		0.63	237.4		3.465	-233.8								3.465	-228.8
		3.51	-239.1		3.51	-245.7		3.51	-236.4		3.51	-240.2		3.51	-247.2		0.675	235.6											3.51	-232.7
		3.555	-240.9		3.555	-246.8		3.555	-238.3		3.555	-242.4		3.555	-248.9		0.72	233.8											3.555	-236.1
		3.6	-242.5		3.6	-248		3.6	-240		3.6	-244.4		3.6	-250.4		0.765	231.9
		3.645	-244		3.645	-249		3.645	-241.5		3.645	-246.3		3.645	-251.9		0.81	229.8
		3.69	-245.5		3.69	-250					3.69	-248		3.69	-253.3		0.855	227.7
		3.735	-246.8		3.735	-250.9					3.735	-249.6		3.735	-254.6		0.9	225.4
		3.78	-247.9		3.78	-251.9					3.78	-251.1		3.78	-255.9		0.945	223.1
		3.825	-249		3.825	-252.7					3.825	-252.5		3.825	-257		0.99	220.6
		3.87	-250		3.87	-253.5					3.87	-253.9		3.87	-258.2		1.035	217.9
		3.915	-251		3.915	-254.2								3.915	-259.2		1.08	215.2
		3.96	-252.1		3.96	-254.9								3.96	-260.2		1.125	212.3
		4.005	-253											4.005	-261.2		1.17	209.4
		4.05	-253.7											4.05	-262.1		1.215	206.3
		4.095	-254.5											4.095	-263		1.26	203.2
		4.14	-255.4											4.14	-263.9		1.305	199.9
		4.185	-256.2											4.185	-264.7		1.35	196.7
		4.23	-256.9											4.23	-265.5		1.395	193.4
														4.275	-266.3		1.44	190.1
														4.32	-267.1		1.485	186.8
														4.365	-267.8		1.53	183.5
														4.41	-268.5		1.575	180.3
														4.455	-269.2		1.62	177.1
														4.5	-269.8		1.665	173.8
														4.545	-270.4		1.71	170.6
														4.59	-271.1		1.755	167.4
														4.635	-271.7		1.8	164.2
														4.68	-272.2		1.845	160.9
														4.725	-272.8		1.89	157.6
														4.77	-273.4		1.935	154.2
														4.815	-273.9		1.98	150.6
														4.86	-274.4		2.025	146.9
														4.905	-274.9		2.07	143.1
														4.95	-275.4		2.115	139
														4.995	-275.9		2.16	134.5
														5.04	-276.4		2.205	129.7
														5.085	-276.8		2.25	124.3
														5.13	-277.3		2.295	118.1
														5.175	-277.7		2.34	110.6
														5.22	-278.1		2.385	101.4
														5.265	-278.6		2.43	87.9
														5.31	-279		2.475	63.5
														5.355	-279.4		2.52	-87.9
														5.4	-279.8		2.565	-171.5
														5.445	-280.2		2.61	-193.9
														5.49	-280.6		2.655	-206.8
														5.535	-281		2.7	-215.6
														5.58	-281.3		2.745	-222.2
														5.625	-281.7		2.79	-227.5
														5.67	-282.1		2.835	-231.9
																	2.88	-235.7
																	2.925	-239
																	2.97	-242
																	3.015	-244.6
																	3.06	-246.9
																	3.105	-249.1
																	3.15	-251
																	3.195	-252.9
																	3.24	-254.6
																	3.285	-256.2
																	3.33	-257.7
																	3.375	-259.2
																	3.42	-260.5
																	3.465	-261.8
																	3.51	-263
																	3.555	-264.1
																	3.6	-265.2
																	3.645	-266.3
																	3.69	-267.3

## Sheet: NaCl 310.15 K
Measurements		1			2			3			4			5			6			7			8			9			10			11			12
Analytical concentrations	Units
CL (analytical concentration of trans-Aconitate)	mol dm-3	0.004275			0.00513			0.006156			0.004013			0.00456			0.006019			0.004013			0.005016			0.006019			0.004013			0.005016			0.006305
CH (analytical concentration of proton)	mol dm-3	0.00855			0.01026			0.01231			0.008026			0.00912			0.012038			0.008026			0.010032			0.012038			0.008026			0.012032			0.01261
[NaOH] (burette)	mol dm-3	-0.09993			-0.09993			-0.09993			-0.09993			-0.09993			-0.09993			-0.09993			-0.09993			-0.09993			-0.09993			-0.09993			-0.09993
Concentration of ions not partecipating to equilibria	mol dm-3	0.2			0.2			0.192			0.50006			0.4546			0.50006			1.00012			1.00012			1.00012			2.00024			2.00024			2.00024
E0 (standard electrode potential)	mV	394.97			396.5			396.5			396.98			397.49			395.1			398.8			348.8			348.8			405.22			404			402.84
logKw		13.385			13.385			13.385			-13.349			-13.349			-13.349			-13.272			-13.272			-13.272			-13.329			-13.329			-13.329
V0 (initial volume) cm3	cm3	25			25			25			25			25			25			25			25			25			25			25			25
		V	mV		V	mV		V	mV		V	mV		V	mV		V	mV		V	mV		V	mV		V	mV		V	mV		V	mV		V	mV
		0	239.2		0	245.2		0	247		0	238.8		0	243.1		0	248.3		0	240.2		0	247.9		0	250.4		0	248		0	256.8		0	256.1
		0.01	239		0.01	245.1		0.01	247.1		0.01	238.8		0.01	243.1		0.01	248.2		0.01	240.4		0.01	247.8		0.01	250.3		0.01	248.3		0.01	256.7		0.01	256
		0.055	238		0.055	244.1		0.055	246.3		0.055	237.7		0.055	242.3		0.055	247.5		0.055	239.3		0.055	246.8		0.055	249.3		0.055	247.2		0.055	255.9		0.055	255.3
		0.1	236.8		0.1	243		0.1	245.4		0.1	236.4		0.1	240.9		0.1	246.7		0.1	238.2		0.1	245.7		0.1	248.3		0.1	246.1		0.1	255		0.1	254.5
		0.145	235.4		0.145	242		0.145	244.3		0.145	235.1		0.145	240		0.145	245.8		0.145	237.2		0.145	244.6		0.145	247.3		0.145	244.9		0.145	254		0.145	253.7
		0.19	233.9		0.19	240.9		0.19	243.2		0.19	233.7		0.19	238.9		0.19	244.9		0.19	235.8		0.19	243.3		0.19	246.3		0.19	243.8		0.19	252.9		0.19	252.8
		0.235	232.5		0.235	239.7		0.235	242		0.235	232.3		0.235	237.7		0.235	243.8		0.235	234.5		0.235	242.1		0.235	245.3		0.235	242.5		0.235	251.7		0.235	251.9
		0.28	231		0.28	238.5		0.28	240.9		0.28	230.6		0.28	236.5		0.28	242.7		0.28	233.1		0.28	240.8		0.28	244.2		0.28	241.1		0.28	250.5		0.28	251
		0.325	229.3		0.325	237.2		0.325	239.7		0.325	228.8		0.325	235.2		0.325	241.6		0.325	231.5		0.325	239.4		0.325	243.1		0.325	239.5		0.325	249.2		0.325	250.1
		0.37	227.5		0.37	235.8		0.37	238.5		0.37	226.9		0.37	233.8		0.37	240.4		0.37	229.8		0.37	237.9		0.37	241.8		0.37	237.9		0.37	247.9		0.37	249.2
		0.415	225.6		0.415	234.4		0.415	237.3		0.415	224.9		0.415	232.3		0.415	239.2		0.415	227.9		0.415	236.3		0.415	240.7		0.415	236.2		0.415	246.5		0.415	248.2
		0.46	223.7		0.46	232.9		0.46	235.9		0.46	222.8		0.46	230.7		0.46	238		0.46	225.8		0.46	234.8		0.46	239.5		0.46	234.5		0.46	245.1		0.46	247.1
		0.505	221.6		0.505	231.3		0.505	234.6		0.505	220.5		0.505	229		0.505	236.6		0.505	224		0.505	233.2		0.505	238.2		0.505	232.6		0.505	243.6		0.505	246
		0.55	219.2		0.55	229.7		0.55	233.3		0.55	218		0.55	227.3		0.55	235.2		0.55	221.9		0.55	231.6		0.55	237		0.55	230.6		0.55	242		0.55	244.9
		0.595	216.8		0.595	227.9		0.595	231.8		0.595	215.4		0.595	225.4		0.595	233.7		0.595	219.7		0.595	229.9		0.595	235.5		0.595	228.4		0.595	240.4		0.595	243.7
		0.64	214.1		0.64	226.1		0.64	230.5		0.64	212.5		0.64	223.4		0.64	232.2		0.64	217.3		0.64	228.1		0.64	234.1		0.64	226.2		0.64	238.7		0.64	242.5
		0.685	211.3		0.685	224.2		0.685	229		0.685	209.5		0.685	221.4		0.685	230.7		0.685	214.7		0.685	226.2		0.685	232.6		0.685	223.8		0.685	236.9		0.685	241.2
		0.73	208.3		0.73	222.2		0.73	227.4		0.73	206.2		0.73	219.2		0.73	229		0.73	212		0.73	224.3		0.73	231.2		0.73	221.2		0.73	234.9		0.73	240.4
		0.775	204.9		0.775	220		0.775	225.8		0.775	202.7		0.775	216.8		0.775	227.3		0.775	209		0.775	222.3		0.775	229.7		0.775	218.5		0.775	233		0.775	239.1
		0.82	201.3		0.82	217.7		0.82	224.2		0.82	198.9		0.82	214.4		0.82	225.4		0.82	205.8		0.82	220.1		0.82	228.1		0.82	215.7		0.82	231		0.82	237.7
		0.865	197.5		0.865	215.3		0.865	222.4		0.865	194.9		0.865	211.8		0.865	223.5		0.865	202.5		0.865	217.9		0.865	226.5		0.865	212.8		0.865	228.9		0.865	236.4
		0.91	193.4		0.91	212.8		0.91	220.5		0.91	190.7		0.91	209		0.91	221.6		0.91	199.1		0.91	215.6		0.91	224.8		0.91	209.7		0.91	226.6		0.91	234.9
		0.955	189		0.955	210.2		0.955	218.6		0.955	186.3		0.955	206		0.955	219.5		0.955	195.4		0.955	213.2		0.955	223.1		0.955	206.4		0.955	224.3		0.955	233.4
		1	184.4		1	207.2		1	216.6		1	181.7		1	202.9		1	217.3		1	191.5		1	210.5		1	221.3		1	203		1	221.9		1	231.8
		1.045	179.7		1.045	204.1		1.045	214.5		1.045	177.1		1.045	199.6		1.045	215		1.045	187.6		1.045	207.8		1.045	219.4		1.045	199.4		1.045	219.4		1.045	230.1
		1.09	174.9		1.09	200.7		1.09	212.3		1.09	172.5		1.09	196.2		1.09	212.6		1.09	183.5		1.09	205		1.09	217.5		1.09	195.8		1.09	216.7		1.09	228.3
		1.135	170.1		1.135	197.3		1.135	210		1.135	168		1.135	192.4		1.135	210.1		1.135	179.4		1.135	202		1.135	215.4		1.135	192.1		1.135	214		1.135	226.5
		1.18	165.3		1.18	193.7		1.18	207.5		1.18	163.4		1.18	188.8		1.18	207.5		1.18	175.3		1.18	199.3		1.18	213.3		1.18	188.4		1.18	211.1		1.18	224.6
		1.225	160.6		1.225	189.8		1.225	204.9		1.225	158.9		1.225	185		1.225	204.7		1.225	171.3		1.225	196.2		1.225	211.1		1.225	184.6		1.225	208.1		1.225	222.6
		1.27	156.1		1.27	185.9		1.27	202.2		1.27	154.4		1.27	181.1		1.27	201.7		1.27	167.1		1.27	192.9		1.27	208.7		1.27	180.8		1.27	205.1		1.27	220.5
		1.315	151.6		1.315	181.9		1.315	199.3		1.315	150		1.315	177.3		1.315	198.7		1.315	163		1.315	189.6		1.315	206.3		1.315	176.9		1.315	202		1.315	218.4
		1.36	147.3		1.36	177.8		1.36	196.2		1.36	145.5		1.36	173.4		1.36	195.5		1.36	158.8		1.36	186.2		1.36	203.8		1.36	173.1		1.36	198.9		1.36	216.1
		1.405	142.9		1.405	173.8		1.405	193.1		1.405	140.9		1.405	169.5		1.405	192.3		1.405	154.7		1.405	182.8		1.405	201.2		1.405	169.2		1.405	195.7		1.405	213.8
		1.45	138.6		1.45	169.7		1.45	189.7		1.45	136.2		1.45	165.7		1.45	188.9		1.45	150.5		1.45	179.3		1.45	198.5		1.45	165.3		1.45	192.5		1.45	211.4
		1.495	134.3		1.495	165.8		1.495	186.3		1.495	131.4		1.495	161.9		1.495	185.6		1.495	146.2		1.495	175.9		1.495	195.8		1.495	161.2		1.495	189.2		1.495	209
		1.54	129.8		1.54	162		1.54	182.9		1.54	126.3		1.54	158.2		1.54	182.2		1.54	141.9		1.54	172.6		1.54	193		1.54	157.1		1.54	186		1.54	206.4
		1.585	125.4		1.585	158.2		1.585	179.4		1.585	120.9		1.585	154.6		1.585	178.9		1.585	137.3		1.585	169.1		1.585	190.1		1.585	152.8		1.585	182.8		1.585	203.9
		1.63	120.7		1.63	154.5		1.63	175.8		1.63	114.9		1.63	150.9		1.63	175.4		1.63	132.5		1.63	165.7		1.63	187.2		1.63	148.4		1.63	179.6		1.63	201.3
		1.675	115.8		1.675	150.9		1.675	172.3		1.675	108.3		1.675	147.2		1.675	172.2		1.675	127.4		1.675	162.4		1.675	184.3		1.675	143.7		1.675	176.3		1.675	198.6
		1.72	110.5		1.72	147.3		1.72	168.9		1.72	100.3		1.72	143.5		1.72	168.8		1.72	121.8		1.72	159.1		1.72	181.4		1.72	138.6		1.72	173		1.72	195.9
		1.765	104.8		1.765	144		1.765	165.5		1.765	90.5		1.765	139.8		1.765	165.5		1.765	115.6		1.765	155.8		1.765	178.4		1.765	133.1		1.765	169.7		1.765	193.2
		1.81	98.3		1.81	140.4		1.81	162.2		1.81	76.8		1.81	136		1.81	162.3		1.81	108.4		1.81	152.4		1.81	175.5		1.81	126.9		1.81	166.4		1.81	190.5
		1.855	90.7		1.855	136.9		1.855	158.9		1.855	52.7		1.855	132.1		1.855	159.1		1.855	99.2		1.855	149.1		1.855	172.7		1.855	119.8		1.855	163.2		1.855	187.8
		1.9	81.3		1.9	133.4		1.9	155.7		1.9	-132.2		1.9	128		1.9	155.9		1.9	87.9		1.9	145.6		1.9	169.8		1.9	111		1.9	159.8		1.9	185.1
		1.945	68.5		1.945	129.8		1.945	152.6		1.945	-192.8		1.945	123.8		1.945	152.9		1.945	68.6		1.945	142.2		1.945	167		1.945	99.5		1.945	156.3		1.945	182.4
		1.99	46.5		1.99	126.2		1.99	149.5		1.99	-210.8		1.99	119.3		1.99	149.8		1.99	18.9		1.99	138.8		1.99	164.2		1.99	81.8		1.99	152.8		1.99	179.7
		2.035	-120.3		2.035	122.6		2.035	146.5		2.035	-221.6		2.035	114.5		2.035	146.8		2.035	-177.1		2.035	135.1		2.035	161.4		2.035	35		2.035	149.2		2.035	177
		2.08	-197.3		2.08	118.7		2.08	143.6		2.08	-229.4		2.08	109.1		2.08	143.6		2.08	-203		2.08	131.4		2.08	158.6		2.08	-172.3		2.08	145.3		2.08	174.4
		2.125	-215.9		2.125	114.6		2.125	140.6		2.125	-235.3		2.125	103.1		2.125	140.5		2.125	-216		2.125	127.4		2.125	155.8		2.125	-197.9		2.125	141.4		2.125	171.7
		2.17	-226.8		2.17	110.4		2.17	137.7		2.17	-240.2		2.17	96.1		2.17	137.3		2.17	-224.7		2.17	123.2		2.17	153		2.17	-210.9		2.17	137.1		2.17	169
		2.215	-234.5		2.215	105.8		2.215	134.8		2.215	-244.2		2.215	87.6		2.215	134.2		2.215	-231.4		2.215	118.7		2.215	150.2		2.215	-219.8		2.215	132.5		2.215	166.3
		2.26	-240.4		2.26	100.9		2.26	131.9					2.26	76.3		2.26	131		2.26	-236.5		2.26	113.8		2.26	147.4		2.26	-226.3		2.26	127.3		2.26	163.7
		2.305	-245.1		2.305	95.3		2.305	129					2.305	58.6		2.305	127.6		2.305	-240.8		2.305	108.3		2.305	144.6		2.305	-231.6		2.305	121.6		2.305	160.9
		2.35	-249.2		2.35	88.7		2.35	126					2.35	10.3		2.35	124.2		2.35	-244.5		2.35	102		2.35	141.8		2.35	-236		2.35	114.9		2.35	158.2
					2.395	81		2.395	122.9					2.395	-171.4		2.395	120.6		2.395	-247.7		2.395	94.4		2.395	138.8		2.395	-239.8		2.395	107		2.395	155.4
					2.44	71.2		2.44	119.9					2.44	-198.9		2.44	116.8		2.44	-250.5		2.44	84.7		2.44	135.8		2.44	-243		2.44	96.6		2.44	152.6
					2.485	56.8		2.485	116.7					2.485	-213.1		2.485	112.7		2.485	-252.9		2.485	71		2.485	132.6		2.485	-245.9		2.485	81		2.485	149.6
					2.53	29.5		2.53	113.4					2.53	-222.4		2.53	108.3		2.53	-255.2		2.53	45.3		2.53	129.4		2.53	-248.5		2.53	47.5		2.53	146.7
					2.575	-164.1		2.575	109.9					2.575	-229.5		2.575	103.4		2.575	-257.3		2.575	-145.6		2.575	126		2.575	-250.9		2.575	-155.3		2.575	143.8
					2.62	-202.7		2.62	106.3					2.62	-234.8		2.62	98		2.62	-259.1		2.62	-194.5		2.62	122.4		2.62	-253		2.62	-190.7		2.62	140.5
					2.665	-217.9		2.665	102.4					2.665	-239.4		2.665	91.8		2.665	-261.1		2.665	-211.7		2.665	118.6		2.665	-254.9		2.665	-206.3		2.665	137.2
					2.71	-227.7		2.71	98.2					2.71	-243.5		2.71	84.2		2.71	-262.5		2.71	-222.1		2.71	114.5		2.71	-256.7		2.71	-216.4		2.71	133.5
					2.755	-234.8		2.755	93.7					2.755	-246.6		2.755	74.6		2.755	-264.1		2.755	-229.7		2.755	110		2.755	-258.4		2.755	-223.6		2.755	129.7
					2.8	-240.5		2.8	88.6					2.8	-249.6		2.8	60.8		2.8	-265.4		2.8	-235.2		2.8	104.9		2.8	-260		2.8	-229.2		2.8	125.6
					2.845	-245.2		2.845	82.7					2.845	-252.3		2.845	34.7		2.845	-266.7		2.845	-239.9		2.845	99.1		2.845	-261.5		2.845	-233.9		2.845	120.9
					2.89	-249		2.89	75.7					2.89	-254.7		2.89	-149.4		2.89	-267.9		2.89	-243.7		2.89	92.3		2.89	-262.9		2.89	-237.8		2.89	115.9
					2.935	-252.4		2.935	66.9					2.935	-256.9		2.935	-195.9		2.935	-269.1		2.935	-246.9		2.935	83.7		2.935	-264.2		2.935	-241.2		2.935	109.9
					2.98	-255.4		2.98	54.8					2.98	-258.9		2.98	-213.3		2.98	-270.3		2.98	-249.6		2.98	71.8		2.98	-265.4		2.98	-244.2		2.98	102.9
					3.025	-258.1		3.025	33.9					3.025	-260.8		3.025	-224		3.025	-271.4		3.025	-252.2		3.025	52.8		3.025	-266.6		3.025	-246.7		3.025	94.1
					3.07	-260.5		3.07	-91.9					3.07	-262.5		3.07	-231.5		3.07	-272.5		3.07	-254.5		3.07	-18		3.07	-267.6		3.07	-249.1		3.07	81.8
					3.115	-262.6		3.115	-196.8					3.115	-264.2		3.115	-237.2		3.115	-273.5		3.115	-256.5		3.115	-185		3.115	-268.7		3.115	-251.3		3.115	61.4
					3.16	-264.6		3.16	-216					3.16	-265.7		3.16	-242.1		3.16	-274.5		3.16	-258.4		3.16	-206.7		3.16	-269.6		3.16	-253.3		3.16	-45.9
					3.205	-266.6		3.205	-226.7					3.205	-267.1		3.205	-245.9		3.205	-275.3		3.205	-260.3		3.205	-218.6		3.205	-270.5		3.205	-255.2		3.205	-180.2
					3.25	-268.2		3.25	-234.4					3.25	-268.5		3.25	-249.5		3.25	-276.2		3.25	-261.8		3.25	-226.8		3.25	-271.5		3.25	-256.9		3.25	-201.3
					3.295	-269.8		3.295	-240.4					3.295	-269.7		3.295	-252.5		3.295	-277		3.295	-263.3		3.295	-232.5		3.295	-272.4		3.295	-258.5		3.295	-213.3
					3.34	-271.3		3.34	-245					3.34	-270.9		3.34	-255		3.34	-277.8		3.34	-264.6		3.34	-237.4		3.34	-273.3		3.34	-260		3.34	-221.5
					3.385	-272.7		3.385	-249					3.385	-272.2		3.385	-257.5		3.385	-278.5		3.385	-266		3.385	-241.6		3.385	-274		3.385	-261.4		3.385	-227.6
					3.43	-273.9		3.43	-252.5					3.43	-273.2		3.43	-259.7		3.43	-279.2		3.43	-267.3		3.43	-245		3.43	-274.8		3.43	-262.7		3.43	-232.6
					3.475	-275.2		3.475	-255.6					3.475	-274.3		3.475	-261.7		3.475	-279.9		3.475	-268.6		3.475	-247.9		3.475	-275.4		3.475	-264		3.475	-236.7
					3.52	-276.4		3.52	-258.4					3.52	-275.2		3.52	-263.6		3.52	-280.6		3.52	-269.7		3.52	-250.5		3.52	-276.1		3.52	-265		3.52	-240.4
					3.565	-277.5		3.565	-260.8					3.565	-276.2		3.565	-265.3		3.565	-281.1		3.565	-270.8		3.565	-252.9		3.565	-276.9		3.565	-266.2		3.565	-243.5
					3.61	-278.5		3.61	-263.1					3.61	-277.1		3.61	-266.9		3.61	-281.8		3.61	-271.8		3.61	-255.2		3.61	-277.5		3.61	-267.3		3.61	-246.3
					3.655	-279.7		3.655	-265					3.655	-278		3.655	-268.5		3.655	-282.5		3.655	-272.7		3.655	-256.8		3.655	-278.2		3.655	-268.3		3.655	-248.7
					3.7	-280.6		3.7	-266.8					3.7	-278.8		3.7	-270		3.7	-283.1		3.7	-273.8		3.7	-258.7		3.7	-278.8		3.7	-269.3		3.7	-251
					3.745	-281.6		3.745	-268.6					3.745	-279.7		3.745	-271.2		3.745	-283.6		3.745	-274.6		3.745	-260.2		3.745	-279.5		3.745	-270.1		3.745	-253.1
					3.79	-282.6		3.79	-270.3					3.79	-280.5		3.79	-272.5		3.79	-284.2		3.79	-275.4		3.79	-261.9		3.79	-280		3.79	-271		3.79	-255
					3.835	-283.3		3.835	-271.6					3.835	-281.2		3.835	-273.7		3.835	-284.8		3.835	-276.1		3.835	-263.2		3.835	-280.4		3.835	-271.8		3.835	-256.8
					3.88	-284.3		3.88	-273					3.88	-281.9		3.88	-274.8		3.88	-285.4		3.88	-276.8		3.88	-264.7		3.88	-281		3.88	-272.6		3.88	-258.5
					3.925	-285		3.925	-274.2					3.925	-282.6		3.925	-275.8		3.925	-286		3.925	-277.6		3.925	-266		3.925	-281.5		3.925	-273.4		3.925	-260
					3.97	-285.8		3.97	-275.5					3.97	-283.3		3.97	-276.8		3.97	-286.4		3.97	-278.4		3.97	-267.2		3.97	-282.1		3.97	-274.1		3.97	-261.5
					4	-286.2		4	-276.3					4	-283.7		4	-277.4		4	-286.7		4	-278.9		4	-268		4	-282.5		4	-274.5		4	-262.4

## Sheet: (CH3)4NCl 288.15K
Measurements		1				2			3			4			5			6			7			8			9
Analytical concentrations	Units
CL (analytical concentration of trans-Aconitate)	mol dm-3	0.003187				0.002593			0.002432			0.003648			0.00304			0.002074			0.002593			0.003112			0.002074
CH (analytical concentration of proton)	mol dm-3	0.01044				0.009222			0.0089			0.01133			0.01012			0.0102			0.009222			0.01026			0.0102
[(CH3)4NOH] (burette)	mol dm-3	-0.1002				-0.1002			-0.1002			-0.1002			-0.1002			-0.1002			-0.1002			-0.1002			-0.1002
Concentration of ions not partecipating to equilibria	mol dm-3	0.3382				0.3355			0.6669			0.6669			0.6669			1.111			1.993			1.993			1.995
E0 (standard electrode potential)	mV	364.13				364.13			363.84			363.84			363.84			364.16			364.4			364.4			364.4
logKw		-14.082				-14.082			-14.078			-14.078			-14.078			-14.059			-14.12			-14.12			-14.12
V0 (initial volume) cm3	cm3	24.8				25			25			25			25			25			25			25			25
		V	mV			V	mV		V	mV		V	mV		V	mV		V	mV		V	mV		V	mV		V	mV
		0	237.3			0	236.1		0	236.4		0	238.2		0	236.1		0	242.9		0	234.3		0	238.1		0	242.7
		0.01	236.9			0.01	235.5		0.01	235.8		0.01	237.8		0.01	235.8		0.01	242.5		0.01	234.1		0.01	237.6		0.01	242.3
		0.035	236.4			0.035	234.7		0.035	235.2		0.035	237.2		0.035	235.4		0.035	241.7		0.035	233.7		0.035	237		0.035	241.9
		0.06	235.7			0.06	234		0.06	234.6		0.06	236.6		0.06	234.8		0.06	241.3		0.06	233.2		0.06	236.5		0.06	241.4
		0.085	235			0.085	233.5		0.085	233.9		0.085	236.1		0.085	234.3		0.085	240.8		0.085	232.8		0.085	235.9		0.085	240.8
		0.11	234.6			0.11	233.1		0.11	233.3		0.11	235.4		0.11	233.7		0.11	240.4		0.11	232.3		0.11	235.4		0.11	240.4
		0.135	234.1			0.135	232.5		0.135	232.7		0.135	235		0.135	233.2		0.135	239.9		0.135	231.8		0.135	234.9		0.135	240
		0.16	233.6			0.16	231.9		0.16	232.2		0.16	234.5		0.16	232.8		0.16	239.4		0.16	231.3		0.16	234.5		0.16	239.5
		0.185	233.1			0.185	231.3		0.185	231.7		0.185	234.1		0.185	232.3		0.185	238.9		0.185	230.9		0.185	233.9		0.185	239
		0.21	232.6			0.21	230.6		0.21	231		0.21	233.6		0.21	231.8		0.21	238.5		0.21	230.4		0.21	233.3		0.21	238.6
		0.235	232.1			0.235	230		0.235	230.4		0.235	233.1		0.235	231.3		0.235	238		0.235	229.8		0.235	232.8		0.235	238.1
		0.26	231.5			0.26	229.5		0.26	229.9		0.26	232.6		0.26	230.8		0.26	237.5		0.26	229.3		0.26	232.3		0.26	237.7
		0.285	231			0.285	228.9		0.285	229.3		0.285	232.1		0.285	230.3		0.285	237.1		0.285	228.8		0.285	231.7		0.285	237.3
		0.31	230.5			0.31	228.4		0.31	228.9		0.31	231.6		0.31	229.8		0.31	236.6		0.31	228.3		0.31	231.2		0.31	236.8
		0.335	230			0.335	227.8		0.335	228.6		0.335	231.1		0.335	229.3		0.335	236.2		0.335	227.8		0.335	230.7		0.335	236.3
		0.36	229.5			0.36	227.3		0.36	228.1		0.36	230.5		0.36	228.8		0.36	235.7		0.36	227.2		0.36	230.1		0.36	235.8
		0.385	229			0.385	226.7		0.385	227.5		0.385	230		0.385	228.2		0.385	235.2		0.385	226.6		0.385	229.6		0.385	235.4
		0.41	228.5			0.41	226.1		0.41	226.9		0.41	229.5		0.41	227.7		0.41	234.8		0.41	226.1		0.41	229.1		0.41	234.9
		0.435	227.9			0.435	225.6		0.435	226.3		0.435	229		0.435	227.2		0.435	234.3		0.435	225.5		0.435	228.5		0.435	234.4
		0.46	227.4			0.46	225		0.46	225.7		0.46	228.5		0.46	226.6		0.46	233.8		0.46	224.9		0.46	227.9		0.46	233.9
		0.485	226.9			0.485	224.4		0.485	225		0.485	228		0.485	226.1		0.485	233.3		0.485	224.3		0.485	227.4		0.485	233.5
		0.51	226.3			0.51	223.8		0.51	224.4		0.51	227.5		0.51	225.5		0.51	232.8		0.51	223.7		0.51	226.8		0.51	233
		0.535	225.8			0.535	223.1		0.535	223.7		0.535	227		0.535	225		0.535	232.3		0.535	223.1		0.535	226.2		0.535	232.5
		0.56	225.2			0.56	222.5		0.56	223		0.56	226.4		0.56	224.4		0.56	231.8		0.56	222.5		0.56	225.7		0.56	232
		0.585	224.6			0.585	221.8		0.585	222.3		0.585	225.9		0.585	223.8		0.585	231.4		0.585	221.8		0.585	225.1		0.585	231.4
		0.61	224			0.61	221.2		0.61	221.6		0.61	225.3		0.61	223.2		0.61	230.8		0.61	221.2		0.61	224.5		0.61	230.9
		0.635	223.4			0.635	220.5		0.635	220.9		0.635	224.8		0.635	222.6		0.635	230.3		0.635	220.5		0.635	223.9		0.635	230.3
		0.66	222.9			0.66	219.8		0.66	220.2		0.66	224.2		0.66	221.9		0.66	229.8		0.66	219.8		0.66	223.2		0.66	229.8
		0.685	222.2			0.685	219.1		0.685	219.4		0.685	223.6		0.685	221.3		0.685	229.3		0.685	219.1		0.685	222.6		0.685	229.3
		0.71	221.6			0.71	218.3		0.71	218.7		0.71	223		0.71	220.6		0.71	228.7		0.71	218.4		0.71	222		0.71	228.7
		0.735	221			0.735	217.6		0.735	217.9		0.735	222.4		0.735	220		0.735	228.2		0.735	217.6		0.735	221.3		0.735	228.2
		0.76	220.3			0.76	216.8		0.76	217.1		0.76	221.8		0.76	219.3		0.76	227.6		0.76	216.9		0.76	220.6		0.76	227.6
		0.785	219.6			0.785	216		0.785	216.3		0.785	221.2		0.785	218.6		0.785	227		0.785	216.1		0.785	219.9		0.785	227
		0.81	219			0.81	215.2		0.81	215.5		0.81	220.6		0.81	217.9		0.81	226.5		0.81	215.3		0.81	219.3		0.81	226.5
		0.835	218.3			0.835	214.4		0.835	214.6		0.835	219.9		0.835	217.2		0.835	225.9		0.835	214.5		0.835	218.5		0.835	225.9
		0.86	217.6			0.86	213.6		0.86	213.8		0.86	219.3		0.86	216.4		0.86	225.3		0.86	213.6		0.86	217.8		0.86	225.3
		0.885	216.8			0.885	212.7		0.885	212.9		0.885	218.6		0.885	215.7		0.885	224.6		0.885	212.7		0.885	217.1		0.885	224.6
		0.91	216			0.91	211.8		0.91	212		0.91	217.9		0.91	214.9		0.91	224		0.91	211.8		0.91	216.3		0.91	224
		0.935	215.3			0.935	210.8		0.935	211		0.935	217.2		0.935	214.1		0.935	223.4		0.935	210.9		0.935	215.5		0.935	223.4
		0.96	214.5			0.96	209.9		0.96	210		0.96	216.5		0.96	213.2		0.96	222.7		0.96	210		0.96	214.7		0.96	222.7
		0.985	213.7			0.985	208.9		0.985	208.9		0.985	215.8		0.985	212.4		0.985	222.1		0.985	209		0.985	213.9		0.985	222.1
		1.01	212.9			1.01	207.9		1.01	207.9		1.01	215		1.01	211.5		1.01	221.4		1.01	208		1.01	213		1.01	221.4
		1.035	212			1.035	206.8		1.035	206.8		1.035	214.3		1.035	210.6		1.035	220.7		1.035	206.9		1.035	212.2		1.035	220.7
		1.06	211.1			1.06	205.7		1.06	205.7		1.06	213.5		1.06	209.7		1.06	220		1.06	205.8		1.06	211.3		1.06	220
		1.085	210.2			1.085	204.6		1.085	204.5		1.085	212.7		1.085	208.7		1.085	219.3		1.085	204.7		1.085	210.4		1.085	219.3
		1.11	209.2			1.11	203.4		1.11	203.3		1.11	211.9		1.11	207.7		1.11	218.6		1.11	203.5		1.11	209.4		1.11	218.5
		1.135	208.3			1.135	202.2		1.135	202		1.135	211		1.135	206.7		1.135	217.8		1.135	202.3		1.135	208.4		1.135	217.8
		1.16	207.3			1.16	200.9		1.16	200.7		1.16	210.1		1.16	205.7		1.16	217		1.16	201		1.16	207.4		1.16	217
		1.185	206.2			1.185	199.5		1.185	199.3		1.185	209.3		1.185	204.6		1.185	216.3		1.185	199.7		1.185	206.4		1.185	216.2
		1.21	205.1			1.21	198.2		1.21	197.8		1.21	208.3		1.21	203.4		1.21	215.4		1.21	198.3		1.21	205.3		1.21	215.4
		1.235	204			1.235	196.7		1.235	196.3		1.235	207.3		1.235	202.3		1.235	214.6		1.235	196.9		1.235	204.2		1.235	214.5
		1.26	202.9			1.26	195.1		1.26	194.7		1.26	206.4		1.26	201		1.26	213.8		1.26	195.3		1.26	203		1.26	213.7
		1.285	201.7			1.285	193.5		1.285	193		1.285	205.3		1.285	199.8		1.285	212.9		1.285	193.8		1.285	201.8		1.285	212.8
		1.31	200.4			1.31	191.8		1.31	191.3		1.31	204.3		1.31	198.5		1.31	212		1.31	192.1		1.31	200.5		1.31	211.9
		1.335	199.1			1.335	190		1.335	189.4		1.335	203.2		1.335	197.1		1.335	211		1.335	190.3		1.335	199.2		1.335	210.9
		1.36	197.8			1.36	188.1		1.36	187.4		1.36	202.1		1.36	195.6		1.36	210.1		1.36	188.4		1.36	197.9		1.36	209.9
		1.385	196.4			1.385	186.1		1.385	185.3		1.385	200.9		1.385	194.1		1.385	209		1.385	186.5		1.385	196.5		1.385	208.9
		1.41	194.9			1.41	183.9		1.41	183.1		1.41	199.7		1.41	192.5		1.41	208		1.41	184.4		1.41	195		1.41	207.8
		1.435	193.4			1.435	181.6		1.435	180.7		1.435	198.4		1.435	190.8		1.435	206.9		1.435	182.2		1.435	193.4		1.435	206.8
		1.46	191.7			1.46	179.2		1.46	178.2		1.46	197.1		1.46	189.1		1.46	205.8		1.46	179.8		1.46	191.8		1.46	205.6
		1.485	190			1.485	176.6		1.485	175.5		1.485	195.7		1.485	187.3		1.485	204.6		1.485	177.3		1.485	190.1		1.485	204.4
		1.51	188.2			1.51	173.9		1.51	172.7		1.51	194.3		1.51	185.3		1.51	203.4		1.51	174.7		1.51	188.4		1.51	203.2
		1.535	186.4			1.535	171		1.535	169.7		1.535	192.8		1.535	183.3		1.535	202.2		1.535	172		1.535	186.5		1.535	201.9
		1.56	184.4			1.56	167.9		1.56	166.6		1.56	191.3		1.56	181.1		1.56	200.9		1.56	169.1		1.56	184.5		1.56	200.6
		1.585	182.3			1.585	164.7		1.585	163.3		1.585	189.6		1.585	178.9		1.585	199.5		1.585	166		1.585	182.4		1.585	199.2
		1.61	180			1.61	161.4		1.61	159.9		1.61	188		1.61	176.5		1.61	198		1.61	162.8		1.61	180.3		1.61	197.7
		1.635	177.7			1.635	157.9		1.635	156.4		1.635	186.2		1.635	174		1.635	196.5		1.635	159.6		1.635	178		1.635	196.2
		1.66	175.3			1.66	154.4		1.66	152.9		1.66	184.3		1.66	171.3		1.66	194.9		1.66	156.2		1.66	175.6		1.66	194.6
		1.685	172.7			1.685	150.9		1.685	149.3		1.685	182.4		1.685	168.6		1.685	193.2		1.685	152.9		1.685	173.1		1.685	192.9
		1.71	170			1.71	147.3		1.71	145.7		1.71	180.4		1.71	165.8		1.71	191.5		1.71	149.4		1.71	170.5		1.71	191.1
		1.735	167.3			1.735	143.7		1.735	142.1		1.735	178.2		1.735	162.9		1.735	189.6		1.735	146		1.735	167.8		1.735	189.2
		1.76	164.4			1.76	140.2		1.76	138.5		1.76	176		1.76	159.9		1.76	187.6		1.76	142.6		1.76	165		1.76	187.1
		1.785	161.4			1.785	136.7		1.785	134.9		1.785	173.7		1.785	156.9		1.785	185.4		1.785	139.2		1.785	162.1		1.785	185
		1.81	158.4			1.81	133.2		1.81	131.3		1.81	171.3		1.81	153.9		1.81	183.2		1.81	135.8		1.81	159.2		1.81	182.7
		1.835	155.4			1.835	129.7		1.835	127.8		1.835	168.9		1.835	150.8		1.835	180.8		1.835	132.4		1.835	156.2		1.835	180.2
		1.86	152.3			1.86	126.2		1.86	124.1		1.86	166.4		1.86	147.8		1.86	178.2		1.86	129.1		1.86	153.2		1.86	177.5
		1.885	149.3			1.885	122.8		1.885	120.5		1.885	163.8		1.885	144.8		1.885	175.4		1.885	125.7		1.885	150.3		1.885	174.7
		1.91	146.3			1.91	119.3		1.91	116.8		1.91	161.2		1.91	141.8		1.91	172.4		1.91	122.3		1.91	147.3		1.91	171.7
		1.935	143.2			1.935	115.8		1.935	113		1.935	158.5		1.935	138.8		1.935	169.3		1.935	118.8		1.935	144.3		1.935	168.3
		1.96	140.3			1.96	112.1		1.96	109		1.96	155.8		1.96	135.8		1.96	166		1.96	115.3		1.96	141.4		1.96	164.8
		1.985	137.3			1.985	108.5		1.985	104.8		1.985	153.2		1.985	132.9		1.985	162.4		1.985	111.6		1.985	138.4		1.985	161.3
		2.01	134.4			2.01	104.6		2.01	100.4		2.01	150.5		2.01	130		2.01	158.8		2.01	107.9		2.01	135.6		2.01	157.7
		2.035	131.6			2.035	100.5		2.035	95.5		2.035	147.9		2.035	127		2.035	155		2.035	103.9		2.035	132.7		2.035	153.9
		2.06	128.7			2.06	96.1		2.06	90.2		2.06	145.2		2.06	124.1		2.06	151.1		2.06	99.7		2.06	129.8		2.06	149.9
		2.085	125.9			2.085	91.5		2.085	84.1		2.085	142.6		2.085	121.1		2.085	147.1		2.085	95.1		2.085	126.9		2.085	145.9
		2.11	123			2.11	86.2		2.11	76.8		2.11	140.1		2.11	118.1		2.11	143.1		2.11	90		2.11	124		2.11	141.9
		2.135	120.1			2.135	80.3		2.135	67.6		2.135	137.5		2.135	115.1		2.135	139.1		2.135	84.3		2.135	121.1		2.135	137.9
		2.16	117.3			2.16	73.1		2.16	54.4		2.16	135		2.16	112		2.16	135.1		2.16	77.5		2.16	118.2		2.16	133.9
		2.185	114.3			2.185	64.1		2.179	37.7		2.185	132.5		2.185	108.7		2.185	131		2.185	69.1		2.185	115.2		2.185	129.8
		2.21	111.3			2.21	51.3		2.204	-104.1		2.21	130		2.21	105.3		2.21	126.9		2.21	57.8		2.21	112.1		2.21	125.7
		2.235	108.3			2.235	27.7		2.219	-188.9		2.235	127.5		2.235	101.8		2.235	122.7		2.235	39.1		2.235	108.9		2.235	121.6
		2.26	105.2			2.26	-164.2		2.234	-209.7		2.26	125		2.26	98		2.26	118.5		2.26	-35.7		2.26	105.6		2.26	117.3
		2.285	101.9			2.275	-202.9		2.249	-221.9		2.285	122.5		2.285	94		2.285	114.1		2.275	-180.3		2.285	102.2		2.285	112.9
		2.31	98.4			2.29	-218.4		2.264	-230.4		2.31	120		2.31	89.6		2.31	109.5		2.29	-205.4		2.31	98.5		2.31	108.3
		2.335	94.8			2.305	-228					2.335	117.4		2.335	84.6		2.335	104.7		2.305	-219.8		2.335	94.6		2.335	103.4
		2.36	90.9			2.32	-235.1					2.36	114.8		2.36	79		2.36	99.4		2.32	-229.9		2.36	90.3		2.36	98
		2.385	86.6									2.385	112.2		2.385	72.2		2.385	93.6		2.335	-237.6		2.385	85.6		2.385	92.2
		2.41	81.9									2.41	109.4		2.41	63.8		2.41	86.9					2.41	80.2		2.41	85.3
		2.432	77.2									2.435	106.6		2.435	52		2.435	78.8					2.435	73.9		2.435	77
		2.457	71									2.46	103.7		2.46	31.7		2.46	68.4					2.46	66.1		2.46	66.3
		2.482	63.5									2.485	100.6		2.485	-116.2		2.485	52.7					2.485	55.8		2.485	49.4
		2.507	53.3									2.51	97.4		2.5	-191		2.51	17.8					2.51	39.7		2.51	7.2
		2.522	44.5									2.535	94		2.515	-211		2.526	-152.2					2.535	0.1		2.525	-160.1
		2.547	20.8									2.56	90.3		2.53	-222.7		2.541	-195.7					2.55	-159.1		2.54	-196.6
		2.572	-165.4									2.585	86.3		2.545	-230.9		2.556	-213.4					2.565	-196.4		2.555	-213.7
		2.587	-202.9									2.61	81.8					2.571	-224.4					2.58	-213.6		2.57	-225.2
		2.602	-218.3									2.635	76.7					2.586	-232.4					2.595	-225.1		2.585	-233.9
		2.617	-228									2.66	70.8											2.61	-233.8
		2.632	-235									2.685	63.5
												2.71	53.8
												2.735	39.2
												2.75	23.8
												2.775	-143.8
												2.79	-194.8
												2.805	-212.6
												2.82	-223.7
												2.835	-231.5

## Sheet: (CH3)4NCl 298.15K
Measurements		1			2			3			4			5			6			7			8			9			10			11			12
Analytical concentrations	Units
CL (analytical concentration of trans-Aconitate)	mol dm-3	0.002161			0.001556			0.002593			0.002074			0.002074			0.002593			0.001556			0.002074			0.001556			0.002593			0.002568			0.00214			0.001712
CH (analytical concentration of proton)	mol dm-3	0.01063			0.009166			0.01124			0.0102			0.0102			0.01124			0.009166			0.0102			0.009166			0.01124			0.01119			0.01033			0.009478
[(CH3)4NOH] (burette)	mol dm-3	-0.1002			-0.1002			-0.1002			-0.1002			-0.1002			-0.1002			-0.1002			-0.1002			-0.1002			-0.1002			-0.1002			-0.1002			-0.1002
Concentration of ions not partecipating to equilibria	mol dm-3	0.3515			0.3375			0.3375			0.3375			0.6689			0.6689			0.6689			1.121			1.121			1.121			1.521			1.521			1.521
E0 (standard electrode potential)	mV	374.15			374.15			374.15			374.15			375.58			375.58			375.58			375.37			375.37			375.37			377.13			377.13			377.13
logKw		-13.84			-13.84			-13.84			-13.84			-13.45			-13.45			-13.45			-13.53			-13.53			-13.53			-13.39			-13.39			-13.39
V0 (initial volume) cm3	cm3	24			25			25			25			25			25			25			25			25			25			25			25			25
		V	mV		V	mV		V	mV		V	mV		V	mV		V	mV		V	mV		V	mV		V	mV		V	mV		V	mV		V	mV		V	mV
		0	248.7		0	247		0	248.8		0	247.8		0	247.7		0	249.1		0	246.9		0	248.4		0	247.5		0	249.9		0	250.2		0	249.6		0	248.9
		0.01	248.6		0.01	246.9		0.01	248.7		0.01	247.6		0.01	247.6		0.01	249		0.01	246.8		0.01	248.4		0.01	247.4		0.01	249.8		0.01	250		0.01	249.5		0.01	248.7
		0.035	248.2		0.035	246.5		0.035	248.4		0.035	247.3		0.035	247.2		0.035	248.7		0.035	246.5		0.035	248.3		0.035	247.3		0.035	249.4		0.035	249.7		0.035	249.1		0.035	248.4
		0.06	247.9		0.06	246.1		0.06	248		0.06	246.9		0.06	246.9		0.06	248.3		0.06	246.1		0.05	248.2		0.06	247		0.06	249.1		0.06	249.4		0.06	248.8		0.06	248
		0.085	247.5		0.085	245.7		0.085	247.7		0.085	246.6		0.085	246.5		0.085	248		0.085	245.8		0.075	247.9		0.085	246.7		0.085	248.8		0.085	249.1		0.085	248.4		0.085	247.6
		0.11	247.2		0.11	245.3		0.11	247.3		0.11	246.2		0.11	246.1		0.11	247.6		0.11	245.4		0.1	247.5		0.11	246.3		0.11	248.4		0.11	248.7		0.11	248		0.11	247.3
		0.135	246.8		0.135	244.9		0.135	247		0.135	245.8		0.135	245.8		0.135	247.2		0.135	245		0.125	247.2		0.135	245.9		0.135	248.1		0.135	248.3		0.135	247.7		0.135	246.9
		0.16	246.4		0.16	244.5		0.16	246.6		0.16	245.4		0.16	245.4		0.16	246.9		0.16	244.6		0.15	246.9		0.16	245.6		0.16	247.7		0.16	248		0.16	247.3		0.16	246.5
		0.185	246		0.185	244.1		0.185	246.2		0.185	245.1		0.185	245		0.185	246.5		0.185	244.2		0.175	246.5		0.185	245.1		0.185	247.4		0.185	247.6		0.185	246.9		0.185	246.1
		0.21	245.6		0.21	243.7		0.21	245.8		0.21	244.7		0.21	244.6		0.21	246.1		0.21	243.8		0.2	246.1		0.21	244.7		0.21	247		0.21	247.2		0.21	246.5		0.21	245.6
		0.235	245.2		0.235	243.3		0.235	245.4		0.235	244.3		0.235	244.2		0.235	245.7		0.235	243.4		0.225	245.7		0.235	244.3		0.235	246.7		0.235	246.9		0.235	246.1		0.235	245.2
		0.26	244.8		0.26	242.8		0.26	245.1		0.26	243.8		0.26	243.7		0.26	245.3		0.26	243		0.25	245.3		0.26	243.9		0.26	246.3		0.26	246.5		0.26	245.7		0.26	244.8
		0.285	244.4		0.285	242.4		0.285	244.7		0.285	243.4		0.285	243.3		0.285	245		0.285	242.5		0.275	244.9		0.285	243.5		0.285	245.9		0.285	246.1		0.285	245.3		0.285	244.4
		0.31	244		0.31	242		0.31	244.3		0.31	243		0.31	242.9		0.31	244.6		0.31	242.1		0.3	244.5		0.31	243		0.31	245.5		0.31	245.7		0.31	244.9		0.31	244
		0.335	243.6		0.335	241.5		0.335	243.9		0.335	242.6		0.335	242.5		0.335	244.2		0.335	241.6		0.325	244		0.335	242.6		0.335	245.1		0.335	245.3		0.335	244.5		0.335	243.5
		0.36	243.2		0.36	241.1		0.36	243.5		0.36	242.2		0.36	242.1		0.36	243.8		0.36	241.2		0.35	243.6		0.36	242.1		0.36	244.7		0.36	244.9		0.36	244		0.36	243.1
		0.385	242.7		0.385	240.6		0.385	243		0.385	241.7		0.385	241.6		0.385	243.3		0.385	240.7		0.375	243.2		0.385	241.6		0.385	244.4		0.385	244.4		0.385	243.6		0.385	242.6
		0.41	242.3		0.41	240.1		0.41	242.6		0.41	241.3		0.41	241.2		0.41	242.9		0.41	240.3		0.4	242.7		0.41	241.2		0.41	243.9		0.41	244		0.41	243.2		0.41	242.2
		0.435	241.9		0.435	239.6		0.435	242.2		0.435	240.8		0.435	240.7		0.435	242.5		0.435	239.8		0.425	242.3		0.435	240.7		0.435	243.5		0.435	243.6		0.435	242.8		0.435	241.7
		0.46	241.4		0.46	239.2		0.46	241.8		0.46	240.4		0.46	240.2		0.46	242.1		0.46	239.3		0.45	241.9		0.46	240.2		0.46	243.1		0.46	243.2		0.46	242.3		0.46	241.2
		0.485	240.9		0.485	238.6		0.485	241.3		0.485	239.9		0.485	239.8		0.485	241.6		0.485	238.8		0.475	241.4		0.485	239.7		0.485	242.7		0.485	242.7		0.485	241.8		0.485	240.6
		0.51	240.5		0.51	238.1		0.51	240.9		0.51	239.4		0.51	239.3		0.51	241.2		0.51	238.3		0.5	240.9		0.51	239.2		0.51	242.3		0.51	242.3		0.51	241.4		0.51	240.2
		0.535	240		0.535	237.6		0.535	240.4		0.535	238.9		0.535	238.8		0.535	240.7		0.535	237.8		0.525	240.5		0.535	238.7		0.535	241.8		0.535	241.9		0.535	240.9		0.535	239.7
		0.56	239.5		0.56	237.1		0.56	240		0.56	238.5		0.56	238.3		0.56	240.3		0.56	237.3		0.55	240		0.56	238.1		0.56	241.4		0.56	241.4		0.56	240.4		0.56	239.2
		0.585	239		0.585	236.6		0.585	239.5		0.585	238		0.585	237.9		0.585	239.8		0.585	236.8		0.575	239.5		0.585	237.6		0.585	240.9		0.585	240.9		0.585	239.9		0.585	238.7
		0.61	238.5		0.61	236		0.61	239		0.61	237.4		0.61	237.3		0.61	239.4		0.61	236.2		0.6	239		0.61	237.1		0.61	240.5		0.61	240.5		0.61	239.4		0.61	238.2
		0.635	238		0.635	235.5		0.635	238.6		0.635	236.9		0.635	236.8		0.635	238.9		0.635	235.6		0.625	238.5		0.635	236.5		0.635	240		0.635	239.9		0.635	239		0.635	237.6
		0.66	237.5		0.66	234.9		0.66	238.1		0.66	236.4		0.66	236.3		0.66	238.4		0.66	235.1		0.65	238		0.66	236		0.66	239.5		0.66	239.5		0.66	238.4		0.66	237.1
		0.685	237		0.685	234.3		0.685	237.6		0.685	235.9		0.685	235.8		0.685	237.9		0.685	234.5		0.675	237.5		0.685	235.4		0.685	239.1		0.685	239		0.685	237.9		0.685	236.6
		0.71	236.4		0.71	233.8		0.71	237.1		0.71	235.3		0.71	235.2		0.71	237.4		0.71	233.9		0.7	236.9		0.71	234.8		0.71	238.6		0.71	238.5		0.71	237.4		0.71	235.9
		0.735	235.9		0.735	233.1		0.735	236.6		0.735	234.8		0.735	234.7		0.735	236.9		0.735	233.3		0.725	236.4		0.735	234.2		0.735	238.1		0.735	237.9		0.735	236.8		0.735	235.3
		0.76	235.3		0.76	232.5		0.76	236.1		0.76	234.2		0.76	234.1		0.76	236.4		0.76	232.7		0.75	235.8		0.76	233.5		0.76	237.6		0.76	237.5		0.76	236.3		0.76	234.8
		0.785	234.8		0.785	231.9		0.785	235.5		0.785	233.7		0.785	233.5		0.785	235.9		0.785	232.1		0.775	235.3		0.785	232.9		0.785	237.1		0.785	236.9		0.785	235.7		0.785	234.2
		0.81	234.2		0.81	231.3		0.81	235		0.81	233.1		0.81	233		0.81	235.3		0.81	231.4		0.8	234.7		0.81	232.2		0.81	236.6		0.81	236.4		0.81	235		0.81	233.5
		0.835	233.6		0.835	230.6		0.835	234.5		0.835	232.5		0.835	232.4		0.835	234.8		0.835	230.8		0.825	234.1		0.835	231.6		0.835	236		0.835	235.9		0.835	234.5		0.835	232.9
		0.86	233		0.86	229.9		0.86	233.9		0.86	231.9		0.86	231.8		0.86	234.2		0.86	230.1		0.85	233.5		0.86	230.9		0.86	235.5		0.86	235.2		0.86	233.8		0.86	232.3
		0.885	232.4		0.885	229.2		0.885	233.3		0.885	231.2		0.885	231.1		0.885	233.6		0.885	229.4		0.875	232.8		0.885	230.2		0.885	235		0.885	234.7		0.885	233.3		0.885	231.6
		0.91	231.7		0.91	228.5		0.91	232.7		0.91	230.6		0.91	230.5		0.91	233.1		0.91	228.6		0.9	232.2		0.91	229.5		0.91	234.4		0.91	234.1		0.91	232.7		0.91	230.9
		0.935	231.1		0.935	227.8		0.935	232.2		0.935	229.9		0.935	229.9		0.935	232.5		0.935	228		0.925	231.6		0.935	228.7		0.935	233.8		0.935	233.5		0.935	232.1		0.935	230.2
		0.96	230.4		0.96	227.1		0.96	231.6		0.96	229.3		0.96	229.2		0.96	231.9		0.96	227.2		0.95	230.9		0.96	228		0.96	233.2		0.96	232.9		0.96	231.4		0.96	229.5
		0.985	229.7		0.985	226.3		0.985	230.9		0.985	228.6		0.985	228.5		0.985	231.3		0.985	226.5		0.975	230.2		0.985	227.2		0.985	232.7		0.985	232.3		0.985	230.7		0.985	228.9
		1.01	229		1.01	225.5		1.01	230.3		1.01	227.9		1.01	227.8		1.01	230.6		1.01	225.7		1	229.5		1.01	226.4		1.01	232		1.01	231.6		1.01	230.1		1.01	228.1
		1.035	228.3		1.035	224.7		1.035	229.6		1.035	227.2		1.035	227.1		1.035	230		1.035	224.9		1.025	228.8		1.035	225.6		1.035	231.4		1.035	231		1.035	229.4		1.035	227.3
		1.06	227.6		1.06	223.9		1.06	229		1.06	226.4		1.06	226.4		1.06	229.3		1.06	224.1		1.05	228.1		1.06	224.8		1.06	230.8		1.06	230.3		1.06	228.6		1.06	226.5
		1.085	226.8		1.085	223		1.085	228.3		1.085	225.7		1.085	225.6		1.085	228.7		1.085	223.2		1.075	227.3		1.085	223.9		1.085	230.1		1.085	229.6		1.085	227.9		1.085	225.7
		1.11	226.1		1.11	222.2		1.11	227.6		1.11	224.9		1.11	224.9		1.11	228		1.11	222.3		1.1	226.5		1.11	223		1.11	229.5		1.11	229		1.11	227.1		1.11	224.8
		1.135	225.3		1.135	221.2		1.135	226.9		1.135	224.1		1.135	224.1		1.135	227.3		1.135	221.4		1.125	225.7		1.135	222.1		1.135	228.8		1.135	228.2		1.135	226.4		1.135	224
		1.16	224.5		1.16	220.3		1.16	226.2		1.16	223.3		1.16	223.3		1.16	226.6		1.16	220.5		1.15	224.9		1.16	221.2		1.16	228.1		1.16	227.5		1.16	225.6		1.16	223.1
		1.185	223.6		1.185	219.3		1.185	225.5		1.185	222.5		1.185	222.4		1.185	225.8		1.185	219.5		1.175	224		1.185	220.2		1.185	227.4		1.185	226.8		1.185	224.8		1.185	222.2
		1.21	222.8		1.21	218.3		1.21	224.7		1.21	221.6		1.21	221.6		1.21	225.1		1.21	218.5		1.2	223.2		1.21	219.2		1.21	226.7		1.21	226		1.21	223.9		1.21	221.3
		1.235	221.9		1.235	217.2		1.235	224		1.235	220.7		1.235	220.7		1.235	224.3		1.235	217.5		1.225	222.3		1.235	218.1		1.235	225.9		1.235	225.2		1.235	223.1		1.235	220.3
		1.26	221		1.26	216.2		1.26	223.2		1.26	219.8		1.26	219.8		1.26	223.5		1.26	216.4		1.25	221.4		1.26	217		1.26	225.2		1.26	224.5		1.26	222.2		1.26	219.3
		1.285	220		1.285	215		1.285	222.3		1.285	218.9		1.285	218.9		1.285	222.7		1.285	215.3		1.275	220.4		1.285	215.9		1.285	224.4		1.285	223.8		1.285	221.3		1.285	218.3
		1.31	219.1		1.31	213.9		1.31	221.5		1.31	217.9		1.31	217.9		1.31	221.9		1.31	214.1		1.3	219.5		1.31	214.7		1.31	223.6		1.31	222.7		1.31	220.3		1.31	217.2
		1.335	218.1		1.335	212.6		1.335	220.6		1.335	216.9		1.335	216.9		1.335	221.1		1.335	212.9		1.325	218.5		1.335	213.5		1.335	222.8		1.335	221.8		1.335	219.4		1.335	216.1
		1.36	217		1.36	211.4		1.36	219.8		1.36	215.8		1.36	215.8		1.36	220.2		1.36	211.6		1.35	217.4		1.36	212.3		1.36	221.9		1.36	221		1.36	218.4		1.36	214.9
		1.385	216		1.385	210.1		1.385	218.9		1.385	214.7		1.385	214.8		1.385	219.3		1.385	210.3		1.375	216.4		1.385	210.9		1.385	221		1.385	220		1.385	217.2		1.385	213.7
		1.41	214.8		1.41	208.7		1.41	217.9		1.41	213.6		1.41	213.6		1.41	218.3		1.41	208.9		1.4	215.2		1.41	209.5		1.41	220.2		1.41	219.1		1.41	216.2		1.41	212.5
		1.435	213.6		1.435	207.2		1.435	217		1.435	212.4		1.435	212.5		1.435	217.4		1.435	207.4		1.425	214.1		1.435	208		1.435	219.2		1.435	218.1		1.435	215.1		1.435	211.1
		1.46	212.4		1.46	205.7		1.46	216		1.46	211.2		1.46	211.3		1.46	216.4		1.46	205.9		1.45	212.9		1.46	206.5		1.46	218.3		1.46	217.1		1.46	214		1.46	209.7
		1.485	211.2		1.485	204		1.485	214.9		1.485	209.9		1.485	210		1.485	215.3		1.485	204.3		1.475	211.6		1.485	204.9		1.485	217.3		1.485	216		1.485	212.8		1.485	208.2
		1.51	209.8		1.51	202.3		1.51	213.9		1.51	208.6		1.51	208.7		1.51	214.3		1.51	202.5		1.5	210.3		1.51	203.1		1.51	216.3		1.51	214.9		1.51	211.5		1.51	206.7
		1.535	208.5		1.535	200.5		1.535	212.8		1.535	207.2		1.535	207.3		1.535	213.2		1.535	200.6		1.525	209		1.535	201.3		1.535	215.2		1.535	213.8		1.535	210.2		1.535	205.2
		1.56	207		1.56	198.5		1.56	211.6		1.56	205.7		1.56	205.9		1.56	212.1		1.56	198.7		1.55	207.5		1.56	199.4		1.56	214.1		1.56	212.6		1.56	208.9		1.56	203.4
		1.585	205.5		1.585	196.5		1.585	210.4		1.585	204.2		1.585	204.4		1.585	210.8		1.585	196.6		1.575	206.1		1.585	197.3		1.585	213		1.585	211.4		1.585	207.5		1.585	201.6
		1.61	203.9		1.61	194.2		1.61	209.1		1.61	202.5		1.61	202.8		1.61	209.6		1.61	194.4		1.6	204.5		1.61	195		1.61	211.8		1.61	210.1		1.61	206		1.61	199.7
		1.635	202.2		1.635	191.8		1.635	207.9		1.635	200.9		1.635	201.1		1.635	208.3		1.635	192		1.625	202.8		1.635	192.7		1.635	210.6		1.635	208.8		1.635	204.4		1.635	197.7
		1.66	200.4		1.66	189.3		1.66	206.5		1.66	199		1.66	199.3		1.66	207		1.66	189.4		1.65	201.1		1.66	190.1		1.66	209.3		1.66	207.4		1.66	202.7		1.66	195.5
		1.685	198.6		1.685	186.5		1.685	205.1		1.685	197.1		1.685	197.5		1.685	205.6		1.685	186.6		1.675	199.2		1.685	187.3		1.685	208		1.685	206		1.685	200.9		1.685	193.2
		1.71	196.5		1.71	183.4		1.71	203.6		1.71	195.1		1.71	195.5		1.71	204.1		1.71	183.6		1.7	197.3		1.71	184.3		1.71	206.6		1.71	204.5		1.71	199.1		1.71	190.7
		1.735	194.4		1.735	180.2		1.735	202		1.735	192.9		1.735	193.4		1.735	202.6		1.735	180.4		1.725	195.2		1.735	181		1.735	205.2		1.735	202.9		1.735	197.1		1.735	188.1
		1.76	192.1		1.76	176.5		1.76	200.4		1.76	190.6		1.76	191.1		1.76	200.9		1.76	176.8		1.75	193		1.76	177.5		1.76	203.6		1.76	201.3		1.76	195		1.76	185.2
		1.785	189.7		1.785	172.6		1.785	198.7		1.785	188.1		1.785	188.7		1.785	199.3		1.785	172.9		1.775	190.6		1.785	173.7		1.785	202		1.785	199.4		1.785	192.9		1.785	182.1
		1.81	187.1		1.81	168.3		1.81	196.9		1.81	185.5		1.81	186.1		1.81	197.5		1.81	168.7		1.8	188.1		1.81	169.5		1.81	200.4		1.81	197.6		1.81	190.5		1.81	178.7
		1.835	184.3		1.835	163.8		1.835	194.9		1.835	182.6		1.835	183.3		1.835	195.6		1.835	164.3		1.825	185.4		1.835	165.2		1.835	198.6		1.835	195.6		1.835	187.9		1.835	175.1
		1.86	181.2		1.86	158.9		1.86	192.9		1.86	179.5		1.86	180.4		1.86	193.6		1.86	159.6		1.85	182.6		1.86	160.6		1.86	196.8		1.86	193.5		1.86	185.2		1.86	171.4
		1.885	178		1.885	153.9		1.885	190.7		1.885	176.3		1.885	177.3		1.885	191.5		1.885	154.8		1.875	179.5		1.885	155.7		1.885	194.8		1.885	191.3		1.885	182.4		1.885	167.3
		1.91	174.5		1.91	148.7		1.91	188.4		1.91	172.8		1.91	173.9		1.91	189.3		1.91	149.7		1.9	176.2		1.91	150.8		1.91	192.8		1.91	189.1		1.91	179.4		1.91	163
		1.935	170.9		1.935	143.5		1.935	186		1.935	169.1		1.935	170.5		1.935	186.9		1.935	144.6		1.925	172.8		1.935	145.7		1.935	190.6		1.935	186.7		1.935	176.1		1.935	158.6
		1.96	167		1.96	138		1.96	183.4		1.96	165.2		1.96	166.7		1.96	184.4		1.96	139.4		1.95	169.2		1.96	140.5		1.96	188.2		1.96	184.1		1.96	172.7		1.96	154
		1.985	162.9		1.985	132.6		1.985	180.6		1.985	161.1		1.985	162.9		1.985	181.8		1.985	134.2		1.975	165.4		1.985	135.2		1.985	185.8		1.985	181.3		1.985	169.2		1.985	149.3
		2.01	158.7		2.01	127.2		2.01	177.7		2.01	156.9		2.01	158.8		2.01	179		2.01	128.6		2	161.4		2.01	129.8		2.01	183.2		2.01	178.4		2.01	165.3		2.01	144.7
		2.035	154.4		2.035	121.6		2.035	174.7		2.035	152.7		2.035	154.8		2.035	176		2.035	123		2.025	157.4		2.035	124.2		2.035	180.5		2.035	175.5		2.035	161.6		2.035	139.9
		2.06	150.1		2.06	115.8		2.06	171.4		2.06	148.4		2.06	150.7		2.06	173		2.06	117.1		2.05	153.3		2.06	118.3		2.06	177.6		2.06	172.3		2.06	157.8		2.06	134.9
		2.085	145.8		2.085	109.5		2.085	168.1		2.085	144.2		2.085	146.5		2.085	169.8		2.085	110.9		2.075	149.2		2.085	112		2.085	174.6		2.085	169.1		2.085	153.9		2.085	130
		2.11	141.5		2.11	102.9		2.11	164.7		2.11	139.8		2.11	142.3		2.11	166.5		2.11	104.1		2.1	145.2		2.11	105		2.11	171.4		2.11	165.8		2.11	149.8		2.11	124.9
		2.135	137.2		2.135	95.3		2.135	161.1		2.135	135.6		2.135	138.1		2.135	163.1		2.135	96.2		2.125	140.9		2.135	97.1		2.135	168.2		2.135	162.4		2.135	145.8		2.135	119.5
		2.16	132.9		2.16	86.8		2.16	157.4		2.16	131.3		2.16	133.9		2.16	159.6		2.16	86.7		2.15	136.8		2.16	87.4		2.16	164.9		2.16	158.9		2.16	141.7		2.16	113.8
		2.185	128.5		2.185	75.2		2.185	153.8		2.185	127.1		2.185	129.7		2.185	156.2		2.185	74.2		2.175	132.5		2.185	74.6		2.185	161.5		2.185	155.3		2.185	137.7		2.185	107.7
		2.21	124.1		2.21	58.7		2.21	150.2		2.21	122.6		2.21	125.3		2.21	152.7		2.21	54.8		2.2	128.2		2.21	53.4		2.21	158		2.21	151.7		2.21	133.5		2.21	100.8
		2.235	119.7		2.235	27.4		2.235	146.6		2.235	118.1		2.235	120.9		2.235	149.2		2.235	10.9		2.225	123.9		2.235	-12.8		2.235	154.6		2.235	148.3		2.235	129.4		2.235	92.8
		2.26	115.1		2.26	-116.7		2.26	143		2.26	113.5		2.26	116.3		2.26	145.7		2.26	-159.3		2.25	119.2		2.25	-155.3		2.26	151.2		2.26	144.9		2.26	125.2		2.26	83
		2.285	110.2		2.28	-180.3		2.285	139.4		2.285	108.6		2.285	111.5		2.285	142.2		2.275	-186.2		2.265	116.4		2.265	-183.6		2.285	147.7		2.285	141.4		2.285	120.8		2.285	69.5
		2.31	105.1		2.3	-201.1		2.31	135.8		2.31	103.5		2.31	106.3		2.31	138.8		2.29	-200.5		2.29	111.4		2.28	-198.7		2.31	144.3		2.31	137.8		2.31	116.3		2.31	47.2
		2.335	99.6		2.32	-213.6		2.335	132.3		2.335	98		2.335	100.7		2.335	135.3		2.305	-210.3		2.315	106.2		2.295	-208.9		2.335	140.8		2.335	134.3		2.335	111.5		2.335	-9.3
		2.36	93.5		2.34	-222.6		2.36	128.8		2.36	91.6		2.36	94.3		2.36	131.8		2.32	-217.7		2.34	100.2		2.31	-217		2.36	137.4		2.36	130.9		2.36	106.2		2.353	-154.6
		2.385	86.5		2.36	-229.5		2.385	125.2		2.385	84.4		2.385	87		2.385	128.4		2.335	-223.8		2.365	93.5		2.325	-223.5		2.385	134		2.385	127.4		2.385	100.4		2.368	-181.3
		2.41	78					2.41	121.7		2.41	75.6		2.41	78		2.41	124.8		2.35	-229.2		2.39	85.6		2.34	-228.9		2.41	130.5		2.41	123.6		2.41	94.2		2.383	-197.9
		2.435	67.1					2.435	117.9		2.435	64.4		2.435	65.9		2.435	121.2					2.415	75.6					2.435	127		2.435	119.9		2.435	86.6		2.398	-208.4
		2.46	50.8					2.46	114.2		2.46	46.2		2.46	47.1		2.46	117.5					2.44	61.4					2.46	123.4		2.46	116.1		2.46	77.1		2.413	-216.4
		2.485	19.5					2.485	110.3		2.485	10.2		2.485	6.6		2.485	113.7					2.465	34.9					2.485	119.7		2.485	112		2.485	64.2		2.428	-223.3
		2.5	-27.3					2.5	107.8		2.5	-58.5		2.51	-156.7		2.51	109.7					2.49	-125.6					2.51	115.9		2.51	107.5		2.51	43.5		2.443	-228.9
																													2.535	111.9		2.535	102.8		2.535	-7.4
																													2.56	107.6		2.56	97.8		2.555	-154.1
																													2.585	103.1		2.585	92		2.57	-181.1
																													2.61	98.1		2.61	85.5		2.585	-196.5
																													2.635	92.6		2.635	77.5		2.6	-207.4
																													2.66	86.3		2.66	66.9		2.615	-215.5
																													2.685	78.7		2.685	51.2		2.63	-222.2
																													2.71	69		2.71	22.6		2.645	-227.8
																													2.735	55.3		2.735	-113.7
																													2.76	32.6		2.76	-181.8
																													2.785	-20.1		2.785	-203.6
																													2.81	-166.9		2.81	-217.5
																													2.835	-195.9		2.835	-227.3
																													2.86	-211.7		2.86	-234.9
																													2.885	-222.5
																													2.91	-230.7

## Sheet: (CH3)4NCl 310.15K
Measurements		1			2			3			4			5			6			7			8			9			10			11			12
Analytical concentrations	Units
CL (analytical concentration of trans-Aconitate)	mol dm-3	0.002432			0.00304			0.003648			0.003648			0.00304			0.002432			0.003648			0.00304			0.002432			0.00304			0.003648			0.002432
CH (analytical concentration of proton)	mol dm-3	0.0089			0.01012			0.01133			0.01335			0.01213			0.0089			0.01133			0.01012			0.0089			0.01012			0.007296			0.0089
[(CH3)4NOH] (burette)	mol dm-3	-0.1002			-0.1002			-0.1002			-0.1002			-0.1002			-0.1002			-0.1002			-0.1002			-0.1002			-0.1002			-0.1002			-0.1002
Concentration of ions not partecipating to equilibria	mol dm-3	0.3355			0.3355			0.3355			0.6689			0.6689			0.6689			0.9984			0.9984			0.9984			1.993			1.989			1.993
E0 (standard electrode potential)	mV	392.83			392.83			392.83			392.3			392.3			392.3			392.21			392.21			392.21			392.76			392.76			392.76
logKw		-13.435			-13.435			-13.435			-13.432			-13.432			-13.432			-13.445			-13.445			-13.445			-13.507			-13.507			-13.507
V0 (initial volume) cm3	cm3	25			25			25			25			25			25			25			25			25			25			25			25
		V	mV		V	mV		V	mV		V	mV		V	mV		V	mV		V	mV		V	mV		V	mV		V	mV		V	mV		V	mV
		0	252.7		0	253.4		0	255		0	261.7		0	270.8		0	253.1		0	255.3		0	251.8		0	251.8		0	253.9		0	233.3		0	252.6
		0.01	252.8		0.01	253.6		0.01	255		0.01	261.7		0.01	270.3		0.01	253		0.01	255.3		0.01	252.5		0.01	252		0.01	253.8		0.01	233.2		0.01	252.5
		0.025	252.8		0.04	253.2		0.04	254.9		0.04	261.7		0.04	270		0.025	252.8		0.04	255		0.05	252.6		0.04	251.5		0.04	253.4		0.04	232.5		0.04	252.1
		0.04	252.5		0.07	252.8		0.07	254.7		0.07	261.4		0.07	270.1		0.04	252.7		0.063	254.7		0.078	252.1		0.07	251		0.07	253		0.07	231.6		0.07	251.8
		0.07	252.1		0.1	252.4		0.086	254.5		0.1	261.2		0.1	269.9		0.055	252.5		0.093	254.2		0.123	251.7		0.1	250.9		0.1	252.4		0.1	230.6		0.1	251.3
		0.1	251.5		0.13	252.1		0.116	254.1		0.13	260.8		0.13	269.6		0.07	252.2		0.123	253.8		0.168	251		0.13	250.4		0.13	251.9		0.13	229.7		0.13	250.8
		0.13	250.9		0.16	251.6		0.146	253.7		0.16	260.4		0.16	269.3		0.085	252		0.153	253.3		0.213	250.2		0.16	249.8		0.16	251.4		0.16	228.6		0.16	250.2
		0.16	250.3		0.19	251.2		0.176	253.1		0.19	260		0.19	269.1		0.1	251.7		0.183	252.8		0.258	249.5		0.19	249.3		0.19	251		0.19	227.5		0.19	249.6
		0.19	249.7		0.22	250.7		0.206	252.6		0.22	259.6		0.22	268.9		0.115	251.4		0.213	252.3		0.303	248.6		0.22	248.7		0.22	250.5		0.22	226.4		0.22	249
		0.22	249.1		0.25	250.1		0.236	252.1		0.25	259.2		0.25	268.5		0.13	251.1		0.243	251.8		0.348	247.8		0.25	248.1		0.25	250		0.25	225.2		0.25	248.4
		0.25	248.4		0.28	249.6		0.266	251.5		0.28	258.9		0.28	268.2		0.145	250.8		0.273	251.2		0.393	246.8		0.28	247.5		0.28	249.4		0.28	224		0.28	247.7
		0.28	247.7		0.31	249		0.296	251		0.31	258.4		0.31	267.9		0.16	250.5		0.303	250.6		0.438	245.8		0.31	246.9		0.31	248.8		0.31	222.7		0.31	247
		0.31	247.1		0.34	248.4		0.326	250.4		0.34	258		0.34	267.5		0.175	250.2		0.333	250.1		0.483	244.8		0.34	246.2		0.34	248.2		0.34	221.3		0.34	246.3
		0.34	246.4		0.37	247.8		0.356	249.8		0.37	257.6		0.37	267.2		0.19	249.9		0.363	249.5		0.528	243.8		0.37	245.6		0.37	247.5		0.37	219.8		0.37	245.6
		0.37	245.7		0.4	247.2		0.386	249.2		0.4	257.1		0.4	266.9		0.205	249.6		0.393	248.9		0.573	242.7		0.4	244.9		0.4	246.9		0.4	218.3		0.4	244.8
		0.4	244.9		0.43	246.5		0.416	248.5		0.43	256.6		0.43	266.5		0.22	249.3		0.423	248.3		0.618	241.6		0.43	244.2		0.43	246.3		0.43	216.7		0.43	244.1
		0.43	244.2		0.46	245.8		0.446	247.9		0.46	256.2		0.46	266.1		0.235	248.9		0.453	247.7		0.663	240.4		0.46	243.4		0.46	245.6		0.46	215		0.46	243.3
		0.46	243.4		0.49	245.2		0.476	247.3		0.49	255.7		0.49	265.8		0.25	248.6		0.483	247.1		0.708	239.2		0.49	242.7		0.49	244.9		0.49	213.3		0.49	242.5
		0.49	242.6		0.52	244.5		0.506	246.6		0.52	255.2		0.52	265.4		0.265	248.3		0.513	246.4		0.753	238		0.52	241.9		0.52	244.1		0.52	211.4		0.52	241.7
		0.52	241.8		0.55	243.7		0.536	246		0.55	254.7		0.55	265.1		0.28	247.9		0.543	245.8		0.798	236.6		0.55	241.1		0.55	243.4		0.55	209.5		0.55	240.9
		0.55	241		0.58	243		0.566	245.3		0.58	254.2		0.58	264.7		0.295	247.6		0.573	245.1		0.843	235.3		0.58	240.3		0.58	242.6		0.58	207.5		0.58	240.1
		0.58	240.2		0.61	242.2		0.596	244.6		0.61	253.7		0.61	264.3		0.31	247.3		0.603	244.4		0.888	233.8		0.61	239.4		0.61	241.9		0.61	205.3		0.61	239.2
		0.61	239.2		0.64	241.4		0.626	243.9		0.64	253.2		0.64	263.9		0.325	246.9		0.633	243.7		0.933	232.3		0.64	238.5		0.64	241.1		0.64	203		0.64	238.3
		0.64	238.3		0.67	240.6		0.656	243.2		0.67	252.6		0.67	263.5		0.34	246.6		0.663	243		0.978	230.7		0.67	237.6		0.67	240.2		0.67	200.6		0.67	237.4
		0.67	237.4		0.7	239.7		0.686	242.4		0.7	252.1		0.7	263.1		0.355	246.2		0.693	242.2		1.023	229		0.7	236.7		0.7	239.4		0.7	198		0.7	236.4
		0.7	236.5		0.73	238.9		0.716	241.7		0.73	251.5		0.73	262.7		0.37	245.9		0.723	241.5		1.068	227.3		0.73	235.8		0.73	238.5		0.73	195.3		0.73	235.4
		0.73	235.5		0.76	238		0.746	240.9		0.76	251		0.76	262.3		0.385	245.5		0.753	240.7		1.113	225.4		0.76	234.8		0.76	237.6		0.76	192.5		0.76	234.4
		0.76	234.5		0.79	237.1		0.776	240.1		0.79	250.4		0.79	261.8		0.4	245.1		0.783	239.9		1.158	223.4		0.79	233.8		0.79	236.7		0.79	189.6		0.79	233.4
		0.79	233.4		0.82	236.2		0.806	239.3		0.82	249.8		0.82	261.4		0.415	244.8		0.813	239.1		1.203	221.3		0.82	232.7		0.82	235.8		0.82	186.5		0.82	232.3
		0.82	232.4		0.85	235.2		0.836	238.5		0.85	249.2		0.85	261		0.43	244.4		0.843	238.3		1.248	219.1		0.85	231.7		0.85	234.8		0.85	183.3		0.85	231.2
		0.85	231.3		0.88	234.3		0.866	237.6		0.88	248.6		0.88	260.5		0.445	244		0.873	237.5		1.293	216.7		0.88	230.6		0.88	233.8		0.88	180		0.88	230
		0.88	230.1		0.91	233.2		0.896	236.8		0.91	248		0.91	260.1		0.46	243.7		0.903	236.6		1.338	214.1		0.91	229.4		0.91	232.8		0.91	176.7		0.91	228.8
		0.91	228.9		0.94	232.2		0.926	235.9		0.94	247.4		0.94	259.7		0.475	243.3		0.933	235.7		1.383	211.2		0.94	228.2		0.94	231.7		0.94	173.2		0.94	227.5
		0.94	227.6		0.97	231.1		0.956	235		0.97	246.8		0.97	259.2		0.49	242.8		0.963	234.8		1.428	208.2		0.97	227		0.97	230.6		0.97	169.8		0.97	226.2
		0.97	226.3		1	230		0.986	234		1	246.1		1	258.7		0.505	242.5		0.993	233.9		1.473	204.9		1	225.7		1	229.5		1	166.4		1	224.9
		1	225		1.03	228.8		1.016	233		1.03	245.4		1.03	258.3		0.52	242.1		1.023	232.9		1.518	201.2		1.03	224.3		1.03	228.3		1.03	163		1.03	223.5
		1.03	223.6		1.06	227.7		1.046	232		1.06	244.8		1.06	257.8		0.535	241.7		1.053	231.9		1.563	197.3		1.06	222.9		1.06	227.1		1.06	159.6		1.06	222
		1.06	222.1		1.09	226.4		1.076	231		1.09	244.1		1.09	257.3		0.55	241.2		1.083	230.9		1.608	192.9		1.09	221.4		1.09	225.8		1.09	156.2		1.09	220.4
		1.09	220.5		1.12	225.1		1.106	229.9		1.12	243.4		1.12	256.8		0.565	240.8		1.113	229.8		1.653	188.2		1.12	219.9		1.12	224.5		1.12	152.9		1.12	218.8
		1.12	218.9		1.15	223.8		1.136	228.8		1.15	242.6		1.15	256.3		0.58	240.4		1.143	228.7		1.698	183.1		1.15	218.2		1.15	223.1		1.15	149.6		1.15	217
		1.15	217.2		1.18	222.4		1.166	227.7		1.18	241.9		1.18	255.8		0.595	240		1.173	227.6		1.743	177.6		1.18	216.5		1.18	221.7		1.18	146.4		1.18	215.2
		1.18	215.3		1.21	220.9		1.196	226.5		1.21	241.2		1.21	255.3		0.61	239.5		1.203	226.4		1.788	172		1.21	214.7		1.21	220.2		1.21	143.2		1.21	213.3
		1.21	213.4		1.24	219.4		1.226	225.3		1.24	240.4		1.24	254.8		0.625	239.1		1.233	225.2		1.833	166.2		1.24	212.7		1.24	218.6		1.24	139.9		1.24	211.3
		1.24	211.4		1.27	217.8		1.256	224		1.27	239.6		1.27	254.2		0.64	238.7		1.263	223.9		1.878	160.4		1.27	210.6		1.27	217		1.27	136.7		1.27	209.1
		1.27	209.2		1.3	216.1		1.286	222.7		1.3	238.8		1.3	253.7		0.655	238.2		1.293	222.6		1.923	154.7		1.3	208.5		1.3	215.3		1.3	133.5		1.3	206.8
		1.3	206.8		1.33	214.3		1.316	221.3		1.33	238		1.33	253.1		0.67	237.7		1.323	221.3		1.968	149		1.33	206.1		1.33	213.4		1.33	130.2		1.33	204.4
		1.33	204.3		1.36	212.5		1.346	219.8		1.36	237.1		1.36	252.6		0.685	237.3		1.353	219.9		2.013	143.4		1.36	203.6		1.36	211.5		1.36	126.9		1.36	201.7
		1.36	201.6		1.39	210.5		1.376	218.4		1.39	236.3		1.39	252		0.7	236.8		1.383	218.4		2.058	137.8		1.39	200.9		1.39	209.5		1.39	123.5		1.39	198.9
		1.39	198.8		1.42	208.4		1.406	216.8		1.42	235.4		1.42	251.4		0.715	236.3		1.413	216.8		2.103	132.1		1.42	198		1.42	207.4		1.42	119.9		1.42	195.9
		1.42	195.6		1.45	206.2		1.436	215.2		1.45	234.5		1.45	250.8		0.73	235.8		1.443	215.2		2.148	126.2		1.45	195		1.45	205.1		1.45	116.3		1.45	192.6
		1.45	192.3		1.48	203.8		1.466	213.4		1.48	233.5		1.48	250.2		0.745	235.3		1.473	213.5		2.193	120		1.48	191.7		1.48	202.7		1.48	112.4		1.48	189.1
		1.48	188.6		1.51	201.3		1.496	211.6		1.51	232.6		1.51	249.6		0.76	234.8		1.503	211.8		2.238	113.4		1.51	188.1		1.51	200.1		1.51	108.4		1.51	185.4
		1.51	184.7		1.54	198.6		1.526	209.7		1.54	231.6		1.54	248.9		0.775	234.3		1.533	209.9		2.283	106.1		1.54	184.3		1.54	197.4		1.54	104		1.54	181.4
		1.54	180.6		1.57	195.7		1.556	207.7		1.57	230.5		1.57	248.3		0.79	233.8		1.563	207.9		2.328	97.6		1.57	180.4		1.57	194.5		1.57	99.2		1.57	177.2
		1.57	176.2		1.6	192.6		1.586	205.6		1.6	229.5		1.6	247.6		0.805	233.3		1.593	205.9		2.373	87		1.6	176.2		1.6	191.4		1.6	93.9		1.6	172.9
		1.6	171.6		1.63	189.3		1.616	203.3		1.63	228.4		1.63	247		0.82	232.7		1.623	203.7		2.416	73.2		1.63	171.8		1.63	188.2		1.63	87.8		1.63	168.4
		1.63	166.9		1.66	185.8		1.646	201		1.66	227.3		1.66	246.3		0.835	232.2		1.653	201.4		2.461	47.4		1.66	167.4		1.66	184.8		1.66	80.6		1.66	163.9
		1.66	162.1		1.69	182.2		1.676	198.5		1.69	226.1		1.69	245.6		0.85	231.6		1.683	199		2.506	-154.1		1.69	162.9		1.69	181.2		1.675	76.2		1.69	159.3
		1.69	157.3		1.72	178.4		1.706	195.8		1.72	224.9		1.72	244.9		0.865	231.1		1.713	196.4		2.531	-189.9		1.72	158.3		1.72	177.5		1.705	65.9		1.72	154.7
		1.72	152.5		1.75	174.4		1.736	193		1.75	223.6		1.75	244.2		0.88	230.5		1.743	193.7		2.556	-205.7		1.75	153.7		1.75	173.7		1.735	50.1		1.75	150.1
		1.75	147.8		1.78	170.4		1.766	190		1.78	222.3		1.78	243.4		0.895	229.9		1.773	190.9		2.581	-216.1		1.78	149.2		1.78	169.9		1.75	37.4		1.78	145.5
		1.78	143.1		1.81	166.3		1.796	186.9		1.81	220.9		1.81	242.6		0.91	229.3		1.803	188		2.606	-223.6		1.81	144.7		1.81	166		1.78	-83.4		1.81	141
		1.81	138.4		1.84	162.2		1.826	183.7		1.84	219.5		1.84	241.9		0.925	228.7		1.833	184.9		2.631	-229.6		1.84	140.1		1.84	162.1		1.795	-163.9		1.84	136.4
		1.84	133.7		1.87	158.2		1.856	180.3		1.87	218.1		1.87	241.1		0.94	228.1		1.863	181.8		2.656	-234.5		1.87	135.5		1.87	158.2		1.81	-184.9		1.87	131.7
		1.87	129		1.9	154.1		1.886	176.9		1.9	216.5		1.9	240.2		0.955	227.4		1.893	178.5		2.685	-239.3		1.9	130.9		1.9	154.4		1.825	-197.6		1.9	126.8
		1.889	125.9		1.93	150.2		1.916	173.3		1.93	214.9		1.93	239.4		0.97	226.8		1.923	175.2		2.725	-244.8		1.93	126		1.93	150.5		1.84	-207		1.93	121.8
		1.919	121		1.96	146.3		1.946	169.8		1.96	213.2		1.96	238.5		0.985	226.1		1.952	172		2.77	-249.8		1.96	121		1.96	146.7		1.855	-214.1		1.96	116.6
		1.949	115.8		1.99	142.4		1.976	166.2		1.99	211.4		1.99	237.6		1	225.4		1.982	168.6		2.815	-254.1		1.99	115.7		1.99	142.9		1.87	-220.1		1.99	110.9
		1.979	110.3		2.02	138.5		2.006	162.7		2.02	209.5		2.02	236.7		1.015	224.7		2.012	165.2		2.86	-257.8		2.02	110		2.02	139.1		1.885	-225		2.02	104.6
		2.009	104.4		2.05	134.7		2.036	159.2		2.05	207.5		2.05	235.7		1.03	224		2.042	161.9		2.905	-260.9		2.05	103.6		2.05	135.3		1.9	-229.4		2.05	97.5
		2.039	97.7		2.08	130.8		2.066	155.7		2.08	205.5		2.08	234.8		1.045	223.3		2.072	158.6		2.93	-262.6		2.08	96.3		2.08	131.5					2.08	89.1
		2.069	90		2.11	126.9		2.096	152.3		2.11	203.3		2.11	233.7		1.06	222.6		2.102	155.3		2.975	-265.2		2.11	87.6		2.11	127.5					2.11	78.3
		2.099	80.5		2.14	122.9		2.126	149		2.14	201		2.14	232.7		1.075	221.8		2.132	152.1					2.14	76.2		2.14	123.4					2.14	62.7
		2.129	67.7		2.17	118.8		2.156	145.6		2.17	198.5		2.17	231.6		1.09	221.1		2.162	148.8					2.17	58.9		2.17	119.3					2.17	30.8
		2.159	46.2		2.2	114.5		2.186	142.3		2.2	195.9		2.2	230.5		1.105	220.3		2.192	145.6					2.2	16.6		2.2	114.8					2.185	-48.5
		2.181	4.1		2.23	110		2.216	139.1		2.23	193.2		2.23	229.3		1.12	219.5		2.222	142.5					2.215	-137		2.23	110					2.2	-159
		2.196	-148		2.26	105.3		2.246	135.8		2.26	190.4		2.26	228.1		1.135	218.6		2.252	139.3					2.23	-174.6		2.26	104.9					2.215	-182.5
		2.211	-178.6		2.29	100		2.276	132.6		2.29	187.4		2.29	226.8		1.15	217.8		2.282	136.1					2.245	-190.9		2.29	99.2					2.23	-196.1
		2.226	-193.1		2.32	94.2		2.306	129.3		2.32	184.3		2.32	225.5		1.165	216.9		2.312	132.9					2.26	-201.3		2.32	92.7					2.245	-205.8
		2.241	-202.6		2.35	87.5		2.336	126		2.35	181.1		2.35	224.1		1.18	216		2.342	129.6					2.275	-209		2.35	84.9					2.26	-213.1
		2.256	-209.8		2.38	79.6		2.366	122.7		2.38	177.8		2.38	222.6		1.195	215		2.372	126.2					2.29	-214.9		2.38	75.1					2.275	-219.2
		2.271	-215.5		2.41	69.3		2.396	119.2		2.41	174.5		2.41	221.1		1.21	214		2.402	122.8					2.305	-220		2.41	61.3					2.29	-224.3
		2.286	-220.2		2.44	54.4		2.426	115.7		2.44	171.1		2.44	219.5		1.225	213.1		2.432	119.3					2.32	-224.3		2.44	36.7					2.305	-228.7
		2.301	-224.2		2.47	24.4		2.456	112		2.47	167.7		2.47	217.8		1.24	212.1		2.462	115.6					2.335	-228		2.47	-129
		2.316	-227.7		2.485	-40.9		2.486	108.2		2.5	164.3		2.5	216		1.255	211		2.492	111.7								2.485	-170.4
					2.5	-162.6		2.516	104		2.53	160.9		2.53	214.1		1.27	209.9		2.522	107.6								2.5	-187.9
					2.515	-184.8		2.546	99.6		2.56	157.6		2.56	212.1		1.285	208.8		2.552	103.2								2.515	-199.6
					2.53	-197		2.576	94.8		2.59	154.3		2.59	209.9		1.3	207.7		2.582	98.3								2.53	-207.9
					2.545	-205.5		2.606	89.4		2.62	151		2.62	207.5		1.315	206.5		2.612	92.9								2.545	-214.4
					2.56	-212		2.636	83.2		2.65	147.8		2.65	205		1.33	205.2		2.642	86.6								2.56	-220.2
					2.575	-217.4		2.666	75.8		2.68	144.6		2.68	202.3		1.345	204		2.672	79.1								2.575	-225
					2.59	-221.8		2.696	66.5		2.71	141.4		2.71	199.4		1.36	202.6		2.702	69.5								2.59	-229.2
					2.605	-225.5		2.726	53.3		2.74	138.2		2.74	196.2		1.375	201.2		2.732	55.9
								2.756	29.6		2.77	135		2.77	192.7		1.39	199.8		2.762	30.8
								2.786	-135.6		2.8	131.8		2.8	188.9		1.405	198.4		2.792	-142.2
								2.801	-175.7		2.83	128.5		2.83	184.8		1.42	196.8		2.807	-176.3
								2.816	-191.7		2.86	125.2		2.86	180.3		1.435	195.3		2.822	-191.9
								2.831	-201.8		2.89	121.8		2.89	175.4		1.45	193.6		2.837	-202
								2.846	-209		2.92	118.3		2.92	170.3		1.465	191.9		2.852	-209.4
								2.861	-214.9		2.95	114.6		2.95	164.9		1.48	190.1		2.867	-215.3
								2.876	-219.7		2.98	110.8		2.98	159.4		1.495	188.3		2.882	-220
								2.891	-223.7		3.01	106.7		3.01	153.7		1.51	186.4		2.897	-224.2
								2.906	-227.2		3.04	102.3		3.04	148		1.525	184.4		2.912	-227.7
											3.07	97.4		3.07	142.2		1.54	182.4
											3.1	92		3.1	136.3		1.555	180.3
											3.13	85.8		3.13	130.3		1.57	178.2
											3.16	78.4		3.16	124.1		1.585	176
											3.188	69.6		3.19	117.3		1.6	173.9
											3.218	56.6		3.22	110.1		1.615	171.6
											3.248	33.5		3.25	101.7		1.63	169.3
											3.278	-126.7		3.28	91.6		1.645	167.1
											3.293	-172.6		3.31	78.1		1.66	164.8
											3.308	-189.2		3.34	55.7		1.675	162.4
											3.323	-199.7		3.37	-88.8		1.69	160.1
											3.338	-207.3		3.385	-166.6		1.705	157.8
											3.353	-213.3		3.4	-185.9		1.72	155.5
											3.368	-218.2		3.415	-197.4		1.735	153.2
											3.383	-222.5		3.43	-205.6		1.75	150.9
											3.398	-226.1		3.445	-211.8		1.765	148.6
														3.46	-216.9		1.78	146.3
														3.475	-221.3		1.795	144
														3.49	-225.1		1.81	141.7
																	1.825	139.4
																	1.84	137.1
																	1.855	134.8
																	1.87	132.4
																	1.885	130
																	1.9	127.6
																	1.915	125.2
																	1.93	122.7
																	1.945	120.1
																	1.96	117.5
																	1.975	114.7
																	1.99	111.9
																	2.005	108.9
																	2.02	105.7
																	2.035	102.4
																	2.05	98.8
																	2.065	95
																	2.08	90.8
																	2.095	86.1
																	2.11	80.8
																	2.125	74.4
																	2.14	66.8
																	2.155	56.4
																	2.165	45.7
																	2.18	20.6
																	2.195	-124.2
																	2.205	-163.8
																	2.215	-179.8
																	2.225	-190
																	2.235	-197.5
																	2.245	-203.3
																	2.255	-208.2
																	2.265	-212.3
																	2.275	-216
																	2.285	-219.3
																	2.295	-222.2
																	2.305	-224.7

## Sheet: KCl 288.15K
Measurements		1			2			3			4			5			6			7			8			9			10			11			12
Analytical concentrations	Units
CL (analytical concentration of trans-Aconitate)	mol dm-3	0.004045			0.005056			0.01194			0.004045			0.005056			0.006005			0.004003			0.005004			0.006005			0.004003			0.005004			0.00602
CH (analytical concentration of proton)	mol dm-3	0.00809			0.010112			0.02388			0.00809			0.010112			0.01201			0.008006			0.010008			0.01201			0.008006			0.010008			0.01204
[NaOH] (burette)	mol dm-3	-0.1029			-0.1029			-0.1029			-0.1029			-0.1029			-0.1029			-0.1029			-0.1029			-0.1029			-0.1029			-0.1029			-0.1029
Concentration of ions not partecipating to equilibria	mol dm-3	0.2			0.2			0.2			0.5			0.5			0.5			1			1			1			2			2			2
E0 (standard electrode potential)	mV	370.02			366.34			368.3			366.42			366.94			366.94			367.49			367.24			366.88			369.11			367.92			367.83
logKw		-14.084			-14.084			-14.084			-14.046			-14.046			-14.046			-14.026			-14.026			-14.026			-14.04			-14.04			-14.04
V0 (initial volume) cm3	cm3	25			25			25			25			25			25			25			25			25			25			25			25
		V	mV		V	mV		V	mV		V	mV		V	mV		V	mV		V	mV		V	mV		V	mV		V	mV		V	mV		V	mV
		0	220.9		0	230		0	242.6		0	224.4		0	227.9		0	235.9		0	225.7		0	225.8		0	234.6		0	229.2		0	222.8		0	230.1
		0.01	221		0.01	229.3		0.01	239.7		0.01	224.2		0.01	227.8		0.01	235		0.01	225.7		0.01	226.6		0.01	233.7		0.01	229		0.01	223		0.01	230.5
		0.055	220.2		0.055	227.7		0.055	237.1		0.055	223		0.055	226.9		0.055	233.8		0.055	224.9		0.055	226		0.055	232.6		0.055	227.6		0.055	222.7		0.055	229.8
		0.1	219.2		0.1	226.5		0.1	235.2		0.1	221.8		0.1	225.9		0.1	232.6		0.1	223.9		0.1	225.3		0.1	231.3		0.1	226		0.1	222.7		0.1	228.9
		0.145	218		0.145	225		0.145	234		0.145	220.6		0.145	224.9		0.145	231.7		0.145	222.8		0.145	225.1		0.145	230.2		0.145	223.6		0.145	222.2		0.145	228.3
		0.19	216.7		0.19	223.6		0.19	232.2		0.19	219.2		0.19	223.8		0.19	230.9		0.19	221.7		0.19	224.5		0.19	228.9		0.19	221.8		0.19	221.5		0.19	227.3
		0.235	215.4		0.235	222.3		0.235	230.5		0.235	217.8		0.235	222.7		0.235	229.7		0.235	220.5		0.235	223.9		0.235	227.6		0.235	219.9		0.235	220.3		0.235	226.3
		0.28	214.1		0.28	221		0.28	229.2		0.28	216.3		0.28	221.6		0.28	228.1		0.28	219.2		0.28	228.5		0.28	226.6		0.28	217.9		0.28	219.3		0.28	225.3
		0.325	212.6		0.325	219.7		0.325	227.8		0.325	214.8		0.325	220.4		0.325	227.6		0.325	217.9		0.325	222.5		0.325	225.4		0.325	215		0.325	218.3		0.325	224.3
		0.37	211		0.37	218.5		0.37	226.5		0.37	213.2		0.37	219.1		0.37	226.6		0.37	216.5		0.37	221.5		0.37	224.2		0.37	212.8		0.37	216.9		0.37	223.3
		0.415	209.3		0.415	217.1		0.415	225.1		0.415	211.5		0.415	217.9		0.415	225.6		0.415	215		0.415	220.5		0.415	223		0.415	210.2		0.415	215.6		0.415	222.1
		0.46	207.5		0.46	215.6		0.46	223.5		0.46	209.6		0.46	216.5		0.46	224.6		0.46	213.5		0.46	219.4		0.46	221.7		0.46	207.3		0.46	214.1		0.46	220.9
		0.505	205.6		0.505	214.1		0.505	222.3		0.505	207.7		0.505	215.1		0.505	223.6		0.505	211.9		0.505	218.3		0.505	220.5		0.505	204.8		0.505	212.7		0.505	219.7
		0.55	203.6		0.55	212.6		0.55	220.9		0.55	205.7		0.55	213.7		0.55	222.5		0.55	210.2		0.55	217.1		0.55	219.2		0.55	202.1		0.55	211.1		0.55	218.4
		0.595	201.4		0.595	210.9		0.595	219.4		0.595	203.6		0.595	212.2		0.595	221.4		0.595	208.4		0.595	215.8		0.595	217.8		0.595	199.2		0.595	209.4		0.595	217
		0.64	199.1		0.64	209.2		0.64	217.9		0.64	201.3		0.64	210.5		0.64	211.4		0.64	206.5		0.64	214.6		0.64	216.5		0.64	196.1		0.64	207.5		0.64	215.6
		0.685	196.6		0.685	207.3		0.685	216.4		0.685	198.8		0.685	208.8		0.685	218.4		0.685	204.4		0.685	213.3		0.685	215		0.685	192.8		0.685	205.5		0.685	214.1
		0.73	193.9		0.73	205.5		0.73	214.9		0.73	196.2		0.73	207.1		0.73	217.4		0.73	202.3		0.73	211.9		0.73	213.6		0.73	189.1		0.73	203.5		0.73	212.6
		0.775	190.9		0.775	203.5		0.775	213.4		0.775	193.4		0.775	205.3		0.775	216.3		0.775	200		0.775	210.4		0.775	212		0.775	185.4		0.775	201.3		0.775	211
		0.82	187.7		0.82	201.4		0.82	211.6		0.82	190.4		0.82	203.3		0.82	215.1		0.82	197.6		0.82	208.9		0.82	210.4		0.82	181.4		0.82	198.9		0.82	209.3
		0.865	184.3		0.865	199.1		0.865	209.9		0.865	187.2		0.865	201.2		0.865	213.7		0.865	195		0.865	207.2		0.865	208.8		0.865	177.1		0.865	196.5		0.865	207.5
		0.91	180.7		0.91	196.7		0.91	208.1		0.91	183.8		0.91	199		0.91	212.3		0.91	192.2		0.91	205.5		0.91	207		0.91	172.7		0.91	193.8		0.91	205.6
		0.955	176.6		0.955	194.2		0.955	206.3		0.955	180.1		0.955	196.7		0.955	210.9		0.955	189.3		0.955	203.7		0.955	205.2		0.955	168.4		0.955	191		0.955	203.6
		1	172.5		1	191.5		1	204.5		1	176.3		1	194.2		1	209.4		1	186.2		1	201.7		1	203.3		1	164		1	188.1		1	201.5
		1.045	168.1		1.045	188.6		1.045	202.4		1.045	172.3		1.045	191.6		1.045	207.9		1.045	183		1.045	199.7		1.045	201.3		1.045	159.5		1.045	185		1.045	199.3
		1.09	163.6		1.09	185.5		1.09	200.3		1.09	168.3		1.09	188.8		1.09	206.3		1.09	179.6		1.09	197.5		1.09	199.2		1.09	155.1		1.09	181.7		1.09	197
		1.135	159.2		1.135	182.3		1.135	198.1		1.135	164.2		1.135	185.9		1.135	204.5		1.135	176.1		1.135	195.3		1.135	197		1.135	150.6		1.135	178.4		1.135	194.6
		1.18	154.8		1.18	178.8		1.18	195.8		1.18	160		1.18	182.9		1.18	202.8		1.18	172.6		1.18	192.9		1.18	194.7		1.18	146.2		1.18	175		1.18	192
		1.225	150.4		1.225	175.2		1.225	193.4		1.225	156		1.225	179.7		1.225	200.9		1.225	168.9		1.225	190.4		1.225	192.2		1.225	141.7		1.225	171.5		1.225	189.8
		1.27	146.2		1.27	171.5		1.27	190.9		1.27	151.9		1.27	176.4		1.27	198.9		1.27	165.3		1.27	187.8		1.27	189.7		1.27	137.1		1.27	168.1		1.27	186.7
		1.315	142		1.315	167.8		1.315	188.1		1.315	147.9		1.315	173		1.315	196.9		1.315	161.7		1.315	185.1		1.315	187.1		1.315	132.4		1.315	164.6		1.315	183.8
		1.36	137.9		1.36	163.9		1.36	185.3		1.36	144		1.36	169.5		1.36	194.8		1.36	158		1.36	182.3		1.36	184.3		1.36	127.5		1.36	161.1		1.36	180.9
		1.405	133.9		1.405	160.1		1.405	182.3		1.405	140.1		1.405	166		1.405	192.5		1.405	154.5		1.405	179.4		1.405	181.5		1.405	122.2		1.405	157.6		1.405	177.9
		1.45	129.9		1.45	156.3		1.45	179.2		1.45	136.2		1.45	162.6		1.45	190.2		1.45	150.9		1.45	176.5		1.45	178.6		1.45	116.5		1.45	154.1		1.45	174.9
		1.495	126		1.495	152.7		1.495	176		1.495	132.4		1.495	159.2		1.495	187.8		1.495	147.4		1.495	173.4		1.495	175.6		1.495	110.1		1.495	150.7		1.495	171.9
		1.54	122		1.54	149.1		1.54	172.7		1.54	128.4		1.54	155.8		1.54	185.2		1.54	143.9		1.54	170.4		1.54	172.7		1.54	102.8		1.54	147.2		1.54	168.9
		1.585	118		1.585	145.6		1.585	169.4		1.585	124.5		1.585	152.4		1.585	182.6		1.585	140.4		1.585	167.3		1.585	169.6		1.585	93.7		1.585	143.8		1.585	165.6
		1.63	113.8		1.63	142.1		1.63	166		1.63	120.3		1.63	149.1		1.63	179.9		1.63	136.9		1.63	164.3		1.63	166.6		1.63	81.3		1.63	140.3		1.63	162.8
		1.675	109.4		1.675	138.7		1.675	162.8		1.675	116.1		1.675	145.9		1.675	177.2		1.675	133.3		1.675	161.3		1.675	163.6		1.675	60.1		1.675	136.8		1.675	159.8
		1.72	104.9		1.72	135.5		1.72	159.5		1.72	111.4		1.72	142.7		1.72	174.4		1.72	129.7		1.72	158.3		1.72	160.8		1.72	-130.5		1.72	133.2		1.72	156.8
		1.765	100		1.765	132.2		1.765	156.3		1.765	106.6		1.765	139.6		1.765	171.6		1.765	125.9		1.765	155.4		1.765	157.7		1.765	-219.2		1.765	129.5		1.765	154
		1.81	94.5		1.81	129		1.81	153.1		1.81	101.2		1.81	136.4		1.81	168.7		1.81	122.1		1.81	152.5		1.81	154.9		1.81	-237.8		1.81	125.7		1.81	151
		1.855	88.5		1.855	125.8		1.855	150		1.855	95.1		1.855	132.9		1.855	166		1.855	118		1.855	149.6		1.855	152		1.855	-248.6		1.855	121.6		1.855	147.4
		1.9	81.1		1.9	122.5		1.9	147		1.9	87.9		1.9	130.1		1.9	163.1		1.9	113.7		1.9	146.8		1.9	149.2		1.9	-256		1.9	117.3		1.9	145.1
		1.945	71.8		1.945	119.3		1.945	144.1		1.945	79		1.945	127		1.945	160.3		1.945	109		1.945	144		1.945	146.3		1.945	-261.9		1.945	112.6		1.945	142.2
		1.99	59		1.99	116		1.99	141.2		1.99	66.5		1.99	123.7		1.99	157.6		1.99	103.8		1.99	141.2		1.99	143.6		1.99	-266.5		1.99	107.5		1.99	139
		2.035	36.9		2.035	112.6		2.035	138.4		2.035	44.6		2.035	120.4		2.035	154.9		2.035	98		2.035	138.4		2.035	140.8		2.035	-270.4		2.035	101.7		2.035	136.3
		2.08	12.6		2.08	109.1		2.08	135.6		2.08	-150.7		2.08	117		2.08	152.3		2.08	91.1		2.08	135.5		2.08	138		2.08	-273.8		2.08	94.9		2.08	133.2
		2.125	-168.8		2.125	105.4		2.125	132.9		2.125	-218.8		2.125	113.4		2.125	149.7		2.125	82.5		2.125	132.7		2.125	135.3		2.125	-276.7		2.125	86.3		2.125	130.1
		2.17	-220.3		2.17	101.6		2.17	130.2		2.17	-237.4		2.17	109.7		2.17	147.1		2.17	70.8		2.17	129.8		2.17	132.4		2.17	-279.3		2.17	74.7		2.17	126.9
		2.215	-238.2		2.215	97.3		2.215	127.5		2.215	-248.1		2.215	105.7		2.215	144.7		2.215	50.8		2.215	126.8		2.215	129.5		2.215	-281.7		2.215	55.1		2.215	123.6
		2.26	-249.2		2.26	92.7		2.26	124.6		2.26	-255.5		2.26	101.4		2.26	142.1		2.26	-103.3		2.26	123.8		2.26	126.6		2.26	-283.8		2.26	-92.3		2.26	120.1
		2.305	-256.7		2.305	87.7		2.305	122.1		2.305	-261.2		2.305	96.7		2.305	139.6		2.305	-216.6		2.305	120.7		2.305	123.7		2.305	-285.7		2.305	-216.1		2.305	116.4
		2.35	-262.5		2.35	81.8		2.35	119.3		2.35	-265.8		2.35	91.3		2.35	137.2		2.35	-236.1		2.35	117.4		2.35	120.6		2.35	-287.6		2.35	-236.7		2.35	112.4
		2.395	-267.2		2.395	74.9		2.395	116.5		2.395	-269.7		2.395	85.1		2.395	134.8		2.395	-247.1		2.395	114		2.395	117.4		2.395	-289.2		2.395	-247.9		2.395	108.1
		2.44	-271.2		2.44	66.1		2.44	113.7		2.44	-273.1		2.44	77.6		2.44	132.4		2.44	-254.7		2.44	110.3		2.44	114		2.44	-290.8		2.44	-255.5		2.44	103.4
		2.485	-274.5		2.485	53.7		2.485	110.8		2.485	-276.1		2.485	67.6		2.485	129.9		2.485	-260.5		2.485	106.4		2.485	110.4		2.485	-292.3		2.485	-261.5		2.485	97.9
		2.53	-277.5		2.53	31.4		2.53	107.7		2.53	-278.7		2.53	52.6		2.53	127.3		2.53	-265.2		2.53	102.2		2.53	106.6		2.53	-293.7		2.53	-266.2		2.53	91.5
		2.575	-280		2.575	-154.2		2.575	104.6		2.575	-281.1		2.575	17.5		2.575	125		2.575	-269.1		2.575	97.5		2.575	102.4		2.575	-295		2.575	-270.1		2.575	83.6
		2.62	-282.4		2.62	-218.8		2.62	101.3		2.62	-283.4		2.62	-200.8		2.62	122.4		2.62	-272.5		2.62	92.1		2.62	97.8		2.62	-296.2		2.62	-273.5		2.62	73.1
		2.665	-284.5		2.665	-237.9		2.665	97.8		2.665	-285.2		2.665	-230.1		2.665	119.9		2.665	-275.4		2.665	85.8		2.665	92.5		2.665	-297.4		2.665	-276.5		2.665	56.5
		2.71	-286.4		2.71	-248.8		2.71	94		2.71	-287.2		2.71	-243.6		2.71	117.2		2.71	-278.1		2.71	78		2.71	86.4		2.71	-298.6		2.71	-279.1		2.71	7.2
		2.755	-288.2		2.755	-256.3		2.755	89.9		2.755	-288.6		2.755	-252.4		2.755	114.5		2.755	-280.5		2.755	67.6		2.755	78.9		2.755	-299.6		2.755	-281.5		2.755	-208.4
		2.8	-290		2.8	-262.2		2.8	85.4		2.8	-290.3		2.8	-258.9		2.8	111.8		2.8	-282.6		2.8	50.8		2.8	69.1		2.8	-300.7		2.8	-283.7		2.8	-233
		2.845	-291.6		2.845	-266.8		2.845	80.3		2.845	-291.8		2.845	-264		2.845	108.9		2.845	-284.5		2.845	2.7		2.845	54.1		2.845	-301.7		2.845	-285.6		2.845	-245.4
		2.89	-293		2.89	-270.7		2.89	74.2		2.89	-293.2		2.89	-268.2		2.89	105.8		2.89	-286.3		2.89	-206.4		2.89	19		2.89	-302.6		2.89	-287.4		2.89	-253.5
		2.935	-294.4		2.935	-274.1		2.935	66.7		2.935	-294.6		2.935	-271.9		2.935	102.5		2.935	-288		2.935	-231.6		2.935	-199.2		2.935	-303.5		2.935	-289.2		2.935	-259.8
		2.98	-295.6		2.98	-277.1		2.98	57		2.98	-295.8		2.98	-275		2.98	99		2.98	-289.6		2.98	-244.1		2.98	-229.1		2.98	-304.3		2.98	-290.7		2.98	-264.6
		3.025	-296.9		3.025	-279.8		3.025	42.1		3.025	-297		3.025	-277.8		3.025	95.2		3.025	-291.1		3.025	-252.5		3.025	-242.6		3.025	-305.2		3.025	-292.2		3.025	-268.7
		3.07	-298.2		3.07	-282.1		3.07	6.8		3.07	-298.1		3.07	-280.3		3.07	91		3.07	-292.5		3.07	-258.7		3.07	-251.6		3.07	-306		3.07	-293.6		3.07	-272.2
		3.115	-299.3		3.115	-284.4		3.115	-199.4		3.115	-299.2		3.115	-282.5		3.115	86.4		3.115	-293.8		3.115	-263.7		3.115	-258		3.115	-306.8		3.115	-294.9		3.115	-275.3
		3.16	-300.4		3.16	-286.4		3.16	-229.7		3.16	-300.2		3.16	-284.6		3.16	81		3.16	-295.1		3.16	-267.9		3.16	-263.2		3.16	-307.6		3.16	-296.2		3.16	-277.6
		3.205	-301.4		3.205	-288.1		3.205	-243.7		3.205	-301.2		3.205	-286.4		3.205	74.5		3.205	-296.2		3.205	-271.4		3.205	-267.4		3.205	-308.3		3.205	-296.9		3.205	-280.4
		3.25	-302.4		3.25	-289.9		3.25	-252.6		3.25	-302.1		3.25	-288.2		3.25	66.5		3.25	-297.3		3.25	-274.4		3.25	-271		3.25	-308.9		3.25	-298.5		3.25	-282.6
		3.295	-303.3		3.295	-291.5		3.295	-259.2		3.295	-303		3.295	-289.9		3.295	55.5		3.295	-298.4		3.295	-277.1		3.295	-274.1		3.295	-309.6		3.295	-299.5		3.295	-284.6
		3.34	-304.2		3.34	-293		3.34	-264.3		3.34	-303.8		3.34	-291.3		3.34	36.5		3.34	-299.5		3.34	-279.5		3.34	-276.8		3.34	-310.3		3.34	-300.6		3.34	-286.4
		3.385	-305		3.385	-294.4		3.385	-268.8		3.385	-304.7		3.385	-292.7		3.385	-84.2		3.385	-300.4		3.385	-281.7		3.385	-279.3		3.385	-310.9		3.385	-301.5		3.385	-288.2
		3.43	-305.9		3.43	-295.7		3.43	-272.3		3.43	-305.5		3.43	-294		3.43	-214.8		3.43	-301.3		3.43	-283.7		3.43	-281.6		3.43	-311.6		3.43	-302.5		3.43	-289.8
		3.475	-306.7		3.475	-297.1		3.475	-275.4		3.475	-306.2		3.475	-295.3		3.475	-234.6		3.475	-302.3		3.475	-285.6		3.475	-283.6		3.475	-312.2		3.475	-303.3		3.475	-291.3
		3.52	-307.4		3.52	-298.1		3.52	-278.2		3.52	-307		3.52	-298.9		3.52	-246.3		3.52	-303.1		3.52	-287.3		3.52	-285.5		3.52	-312.8		3.52	-304.2		3.52	-292.6
		3.565	-308.2		3.565	-299.3		3.565	-280.7		3.565	-307.7		3.565	-297.9		3.565	-254.2		3.565	-304		3.565	-289		3.565	-287.2		3.565	-313.4		3.565	-305		3.565	-294
		3.61	-308.9		3.61	-300.3		3.61	-282.9		3.61	-308.5		3.61	-298.9		3.61	-260.2		3.61	-304.8		3.61	-290.4		3.61	-288.9		3.61	-313.9		3.61	-305.8		3.61	-295.2
		3.655	-309.5		3.655	-301.3		3.655	-284.9		3.655	-309.1		3.655	-299.8		3.655	-265.1		3.655	-305.5		3.655	-291.9		3.655	-290.4		3.655	-314.5		3.655	-306.7		3.655	-296.4
		3.7	-310.3		3.7	-302.3		3.7	-286.8		3.7	-309.8		3.7	-300.8		3.7	-269.1		3.7	-306.3		3.7	-293.2		3.7	-291.9		3.7	-315		3.7	-307.4		3.7	-297.6
		3.745	-310.6		3.745	-303.2		3.745	-288.6		3.745	-310.6		3.745	-301.7					3.745	-307		3.745	-294.5		3.745	-293.3		3.745	-315.6		3.745	-307.9		3.745	-298.6
		3.79	-311.6		3.79	-304.1		3.79	-290.2		3.79	-311.1		3.79	-302.6					3.79	-307.7		3.79	-295.6		3.79	-294.4		3.79	-316		3.79	-308.6		3.79	-299.6
		3.835	-312.2		3.835	-305		3.835	-291.8		3.835	-311.7		3.835	-303.5					3.835	-308.4		3.835	-296.8		3.835	-295.6		3.835	-316.6		3.835	-309.3		3.835	-300.6
		3.88	-312.8		3.88	-305.9		3.88	-293.2		3.88	-312.4		3.88	-304.4					3.88	-309		3.88	-297.8		3.88	-296.7		3.88	-317		3.88	-310.2		3.88	-301.6
		3.925	-313.4		3.925	-306.7		3.925	-294.5		3.925	-312.9		3.925	-305.2					3.925	-309.7		3.925	-298.9		3.925	-297.8		3.925	-317.7		3.925	-310.8		3.925	-302.8
		3.97	-314		3.97	-307.4		3.97	-296		3.97	-313.5		3.97	-306					3.97	-310.3		3.97	-299.9		3.97	-298.8		3.97	-318		3.97	-311.4		3.97	-303.3
		4	-314.3		4	-308		4	-296.6		4	-313.8		4	-306.5					4	-310.7		4	-300.5		4	-299.4		4	-318.3		4	-311.8		4	-303.9

[truncated: 2 more sheets: KCl 298.15K, KCl 310.15K]
